# Supplementary material for: Bis(μ-3-hy­droxy­benzoato)-κ3 O 1,O 1′:O 1;κ3 O 1:O 1,O 1′-bis­[(3-hy­droxy­benzoato-κ2 O,O′)(iso­nicotinamide-κN 1)cadmium] tetra­hydrate
Source: Acta Crystallogr Sect E Struct Rep Online. 2012 Jan 21;68(Pt 2):m198–9. doi: 10.1107/S160053681200219X (PMC3274919; doi:10.1107/S160053681200219X)
Supplement: Supplementary file 1 [file e-68-0m198-sup1.cif]

##############################################################################
#                                                                            #
# This CIF contains the data in a paper accepted for publication in          #
# Acta Crystallographica Section E. It conforms to the requirements of       #
# Notes for Authors for Acta Crystallographica Section E, and has been       #
# peer reviewed under the auspices of the IUCr Commission on Journals.       #
#                                                                            #
# Full details of the Crystallographic Information File format               #
# are given in the paper "The Crystallographic Information File (CIF):       #
# a New Standard Archive File for Crystallography" by S. R. Hall, F. H.      #
# Allen and I. D. Brown [Acta Cryst. (1991), A47, 655-685].                  #
#                                                                            #
# The current version of the core CIF dictionary is obtainable from          #
# ftp://ftp.iucr.org/pub/cif_core.dic.                                       #
#                                                                            #
# Software is freely available for graphical display of the structure(s)     #
# in this CIF. For information consult the CIF software page                 #
# http://www.iucr.org/resources/cif/software.                                #
#                                                                            #
# This file may be used for bona fide research purposes within the           #
# scientific community so long as proper attribution is given to the journal # 
# article from which it was obtained.                                        #
#                                                                            #
##############################################################################
data_I
_audit_creation_method     SHELXL-97
_chemical_name_systematic
;
Bis(\m-3-hydroxybenzoato)-\k^3^<i>O</i>^1^,<i>O</i>^1'^:<i>O</i>^1^;
\k^3^<i>O</i>^1^:<i>O</i>^1^,<i>O</i>^1'^-bis[(3-hydroxybenzoato-
\k^2^<i>O</i>,<i>O</i>')(isonicotinamide-\k<i>N</i>^1^)cadmium]
tetrahydrate
;
_chemical_name_common     ?
_chemical_formula_moiety     'C52 H44 Cd2 N8 O16, 4(H2 O)'
_chemical_formula_sum     'C52 H52 Cd2 N8 O20'
_chemical_formula_iupac     '[Cd2 (C7 H5 O3)4 (C6 H6 N2 O)2], 4H2 O'
_chemical_formula_weight     1333.82
_chemical_melting_point     ?
_symmetry_cell_setting     triclinic
_symmetry_space_group_name_H-M     'P -1'
_symmetry_space_group_name_Hall     '-P 1'
loop_
    _symmetry_equiv_pos_as_xyz
    'x, y, z'
    '-x, -y, -z'
_cell_length_a     9.1131(3)
_cell_length_b     11.5757(4)
_cell_length_c     13.6810(4)
_cell_angle_alpha     94.032(2)
_cell_angle_beta     97.762(2)
_cell_angle_gamma     109.190(3)
_cell_volume     1340.35(8)
_cell_formula_units_Z     1
_cell_measurement_reflns_used     9327
_cell_measurement_theta_min     2.40
_cell_measurement_theta_max     28.48
_cell_measurement_temperature     100(2)
_exptl_crystal_description     block
_exptl_crystal_colour     colorless
_exptl_crystal_size_max     0.37
_exptl_crystal_size_mid     0.29
_exptl_crystal_size_min     0.19
_exptl_crystal_density_diffrn     1.652
_exptl_crystal_density_meas     ?
_exptl_crystal_density_method     'not measured'
_exptl_crystal_F_000     676
_exptl_absorpt_coefficient_mu     0.880
_exptl_absorpt_correction_type     multi-scan
_exptl_absorpt_process_details     '(SADABS; Bruker, 2005)'
_exptl_absorpt_correction_T_min     0.744
_exptl_absorpt_correction_T_max     0.846
_exptl_special_details     ?
_diffrn_ambient_temperature     100(2)
_diffrn_radiation_type     MoK\a
_diffrn_radiation_wavelength     0.71073
_diffrn_radiation_source     'fine-focus sealed tube'
_diffrn_radiation_monochromator     graphite
_diffrn_measurement_device_type     'Bruker Kappa APEXII CCD area-detector'
_diffrn_measurement_method     '\f and \w scans'
_diffrn_detector_area_resol_mean     ?
_diffrn_reflns_number     20433
_diffrn_reflns_av_R_equivalents     0.0244
_diffrn_reflns_av_sigmaI/netI     0.0195
_diffrn_reflns_theta_min     2.40
_diffrn_reflns_theta_max     25.25
_diffrn_reflns_theta_full     25.25
_diffrn_measured_fraction_theta_max     0.997
_diffrn_measured_fraction_theta_full     0.997
_diffrn_reflns_limit_h_min     -10
_diffrn_reflns_limit_h_max     10
_diffrn_reflns_limit_k_min     -13
_diffrn_reflns_limit_k_max     13
_diffrn_reflns_limit_l_min     -16
_diffrn_reflns_limit_l_max     16
_diffrn_standards_number     ?
_diffrn_standards_interval_count     ?
_diffrn_standards_interval_time     ?
_diffrn_standards_decay_%     ?
_refine_special_details
;
 Refinement of F^2^ against ALL reflections.  The weighted R-factor wR and
 goodness of fit S are based on F^2^, conventional R-factors R are based
 on F, with F set to zero for negative F^2^. The threshold expression of
 F^2^ > 2sigma(F^2^) is used only for calculating R-factors(gt) etc. and is
 not relevant to the choice of reflections for refinement.  R-factors based
 on F^2^ are statistically about twice as large as those based on F, and R-
 factors based on ALL data will be even larger.
;
_reflns_number_total     4842
_reflns_number_gt     4689
_reflns_threshold_expression     I>2\s(I)
_refine_ls_structure_factor_coef     Fsqd
_refine_ls_matrix_type     full
_refine_ls_R_factor_all     0.0175
_refine_ls_R_factor_gt     0.0169
_refine_ls_wR_factor_gt     0.0430
_refine_ls_wR_factor_ref     0.0433
_refine_ls_goodness_of_fit_ref     1.073
_refine_ls_restrained_S_all     1.074
_refine_ls_number_reflns     4842
_refine_ls_number_parameters     385
_refine_ls_number_restraints     4
_refine_ls_hydrogen_treatment     mixed
_refine_ls_weighting_scheme     calc
_refine_ls_weighting_details
         'calc w=1/[\s^2^(Fo^2^)+(0.0176P)^2^+0.8878P] where P=(Fo^2^+2Fc^2^)/3'
_atom_sites_solution_hydrogens     geom
_atom_sites_solution_primary     direct
_atom_sites_solution_secondary     difmap
_refine_ls_shift/su_max     0.001
_refine_ls_shift/su_mean     0.000
_refine_diff_density_max     0.375
_refine_diff_density_min     -0.384
_refine_ls_extinction_method     'SHELXL97 (Sheldrick, 2008)'
_refine_ls_extinction_coef     0.0220(6)
_refine_ls_extinction_expression
                                  'Fc^*^=kFc[1+0.001xFc^2^\l^3^/sin(2\q)]^-1/4^'
loop_
    _atom_type_symbol
    _atom_type_description
    _atom_type_scat_dispersion_real
    _atom_type_scat_dispersion_imag
    _atom_type_scat_source
    'C' 'C' 0.0033 0.0016
                         'International Tables Vol C Tables 4.2.6.8 and 6.1.1.4'
    'H' 'H' 0.0000 0.0000
                         'International Tables Vol C Tables 4.2.6.8 and 6.1.1.4'
    'Cd' 'Cd' -0.8075 1.2024
                         'International Tables Vol C Tables 4.2.6.8 and 6.1.1.4'
    'N' 'N' 0.0061 0.0033
                         'International Tables Vol C Tables 4.2.6.8 and 6.1.1.4'
    'O' 'O' 0.0106 0.0060
                         'International Tables Vol C Tables 4.2.6.8 and 6.1.1.4'
_computing_data_collection     'APEX2 (Bruker, 2007)'
_computing_cell_refinement     'SAINT (Bruker, 2007)'
_computing_data_reduction     'SAINT (Bruker, 2007)'
_computing_structure_solution     'SHELXS97 (Sheldrick, 2008)'
_computing_structure_refinement     'SHELXL97 (Sheldrick, 2008)'
_computing_molecular_graphics     'ORTEP-3 for Windows (Farrugia, 1997)'
_computing_publication_material
                                'WinGX (Farrugia, 1999) and PLATON (Spek, 2009)'
loop_
    _atom_site_type_symbol
    _atom_site_label
    _atom_site_fract_x
    _atom_site_fract_y
    _atom_site_fract_z
    _atom_site_U_iso_or_equiv
    _atom_site_adp_type
    _atom_site_calc_flag
    _atom_site_refinement_flags
    _atom_site_occupancy
    _atom_site_symmetry_multiplicity
    _atom_site_disorder_assembly
    _atom_site_disorder_group
    Cd Cd1 0.119418(12) 0.446033(9) 0.100945(8) 0.00971(5) Uani d . 1 1 . .
    O O1 0.09141(13) 0.24933(10) 0.13704(8) 0.0150(2) Uani d . 1 1 . .
    O O2 0.27476(13) 0.38791(10) 0.24766(8) 0.0146(2) Uani d . 1 1 . .
    O O3 0.51014(14) 0.13170(11) 0.46289(9) 0.0180(2) Uani d . 1 1 . .
    H H3O 0.5619 0.2055 0.4714 0.027 Uiso calc R 1 1 . .
    O O4 0.11035(13) 0.62981(10) 0.02257(8) 0.0154(2) Uani d . 1 1 . .
    O O5 0.29795(13) 0.64381(10) 0.14674(8) 0.0154(2) Uani d . 1 1 . .
    O O6 0.62271(15) 1.09932(11) 0.21834(9) 0.0241(3) Uani d . 1 1 . .
    H H6O 0.6453 1.0594 0.2615 0.036 Uiso calc R 1 1 . .
    O O7 0.27397(14) 0.21759(11) -0.35970(9) 0.0195(3) Uani d . 1 1 . .
    O O8 -0.33406(13) 0.37934(10) 0.50232(8) 0.0165(2) Uani d . 1 1 . .
    O O9 1.00445(16) 0.17721(12) 0.47999(10) 0.0247(3) Uani d D 1 1 . .
    H H91 0.925(2) 0.1261(18) 0.4526(16) 0.034 Uiso d D 1 1 . .
    H H92 1.057(2) 0.153(2) 0.5173(16) 0.034 Uiso d D 1 1 . .
    O O10 0.29077(15) -0.00976(12) 0.61445(10) 0.0227(3) Uani d D 1 1 . .
    H H101 0.353(2) -0.021(2) 0.5812(16) 0.034 Uiso d D 1 1 . .
    H H102 0.298(3) 0.0623(16) 0.6162(17) 0.034 Uiso d D 1 1 . .
    N N1 0.24228(15) 0.40441(12) -0.02882(10) 0.0137(3) Uani d . 1 1 . .
    N N2 0.48486(16) 0.39211(13) -0.33960(10) 0.0192(3) Uani d . 1 1 . .
    H H2A 0.5065 0.3769 -0.3974 0.023 Uiso calc R 1 1 . .
    H H2B 0.5429 0.4581 -0.3015 0.023 Uiso calc R 1 1 . .
    N N3 -0.02547(15) 0.46803(12) 0.22393(10) 0.0124(3) Uani d . 1 1 . .
    N N4 -0.19976(16) 0.58150(13) 0.54420(10) 0.0156(3) Uani d . 1 1 . .
    H H4A -0.2399 0.5830 0.5975 0.019 Uiso calc R 1 1 . .
    H H4B -0.1338 0.6478 0.5297 0.019 Uiso calc R 1 1 . .
    C C1 0.19456(18) 0.27725(14) 0.21455(11) 0.0119(3) Uani d . 1 1 . .
    C C2 0.22146(18) 0.17564(14) 0.26777(11) 0.0130(3) Uani d . 1 1 . .
    C C3 0.35124(18) 0.20337(14) 0.34290(11) 0.0130(3) Uani d . 1 1 . .
    H H3 0.4177 0.2846 0.3613 0.016 Uiso calc R 1 1 . .
    C C4 0.38114(19) 0.10955(15) 0.39013(12) 0.0147(3) Uani d . 1 1 . .
    C C5 0.2811(2) -0.01149(16) 0.36388(13) 0.0205(4) Uani d . 1 1 . .
    H H5 0.3013 -0.0744 0.3957 0.025 Uiso calc R 1 1 . .
    C C6 0.1510(2) -0.03792(16) 0.29011(13) 0.0230(4) Uani d . 1 1 . .
    H H6 0.0831 -0.1189 0.2730 0.028 Uiso calc R 1 1 . .
    C C7 0.1206(2) 0.05483(15) 0.24141(13) 0.0188(4) Uani d . 1 1 . .
    H H7 0.0334 0.0363 0.1915 0.023 Uiso calc R 1 1 . .
    C C8 0.23227(18) 0.69426(14) 0.08443(11) 0.0121(3) Uani d . 1 1 . .
    C C9 0.29777(18) 0.83055(14) 0.08443(12) 0.0132(3) Uani d . 1 1 . .
    C C10 0.43016(19) 0.89953(15) 0.15359(12) 0.0154(3) Uani d . 1 1 . .
    H H10 0.4770 0.8608 0.1992 0.018 Uiso calc R 1 1 . .
    C C11 0.4919(2) 1.02655(15) 0.15411(12) 0.0177(3) Uani d . 1 1 . .
    C C12 0.4219(2) 1.08404(15) 0.08613(13) 0.0200(4) Uani d . 1 1 . .
    H H12 0.4629 1.1691 0.0867 0.024 Uiso calc R 1 1 . .
    C C13 0.2912(2) 1.01491(15) 0.01772(13) 0.0195(4) Uani d . 1 1 . .
    H H13 0.2447 1.0539 -0.0278 0.023 Uiso calc R 1 1 . .
    C C14 0.22815(19) 0.88799(15) 0.01573(12) 0.0163(3) Uani d . 1 1 . .
    H H14 0.1404 0.8420 -0.0309 0.020 Uiso calc R 1 1 . .
    C C15 0.33791(18) 0.49239(15) -0.07239(12) 0.0140(3) Uani d . 1 1 . .
    H H15 0.3742 0.5730 -0.0413 0.017 Uiso calc R 1 1 . .
    C C16 0.38521(18) 0.46906(15) -0.16129(12) 0.0139(3) Uani d . 1 1 . .
    H H16 0.4532 0.5324 -0.1887 0.017 Uiso calc R 1 1 . .
    C C17 0.32938(18) 0.34920(15) -0.20895(12) 0.0129(3) Uani d . 1 1 . .
    C C18 0.23250(19) 0.25737(15) -0.16302(12) 0.0155(3) Uani d . 1 1 . .
    H H18 0.1951 0.1759 -0.1922 0.019 Uiso calc R 1 1 . .
    C C19 0.19232(19) 0.28830(15) -0.07373(12) 0.0162(3) Uani d . 1 1 . .
    H H19 0.1279 0.2261 -0.0434 0.019 Uiso calc R 1 1 . .
    C C20 0.36275(19) 0.31412(15) -0.30949(12) 0.0142(3) Uani d . 1 1 . .
    C C21 -0.13929(18) 0.36943(15) 0.24411(12) 0.0146(3) Uani d . 1 1 . .
    H H21 -0.1718 0.2970 0.2005 0.018 Uiso calc R 1 1 . .
    C C22 -0.21039(19) 0.37093(15) 0.32724(12) 0.0149(3) Uani d . 1 1 . .
    H H22 -0.2885 0.3005 0.3390 0.018 Uiso calc R 1 1 . .
    C C23 -0.16404(18) 0.47843(14) 0.39282(11) 0.0120(3) Uani d . 1 1 . .
    C C24 -0.04688(19) 0.58130(15) 0.37131(12) 0.0143(3) Uani d . 1 1 . .
    H H24 -0.0134 0.6553 0.4130 0.017 Uiso calc R 1 1 . .
    C C25 0.01886(19) 0.57159(15) 0.28711(12) 0.0144(3) Uani d . 1 1 . .
    H H25 0.0978 0.6404 0.2737 0.017 Uiso calc R 1 1 . .
    C C26 -0.23947(17) 0.47723(14) 0.48447(11) 0.0122(3) Uani d . 1 1 . .
loop_
    _atom_site_aniso_label
    _atom_site_aniso_U_11
    _atom_site_aniso_U_22
    _atom_site_aniso_U_33
    _atom_site_aniso_U_12
    _atom_site_aniso_U_13
    _atom_site_aniso_U_23
    Cd1 0.01097(7) 0.00929(7) 0.00898(7) 0.00322(5) 0.00236(4) 0.00160(4)
    O1 0.0165(6) 0.0152(6) 0.0126(6) 0.0056(5) -0.0011(5) 0.0028(4)
    O2 0.0152(6) 0.0119(5) 0.0155(6) 0.0033(4) 0.0013(5) 0.0026(4)
    O3 0.0189(6) 0.0138(6) 0.0182(6) 0.0048(5) -0.0057(5) 0.0024(5)
    O4 0.0140(6) 0.0125(5) 0.0166(6) 0.0023(4) -0.0011(5) -0.0001(4)
    O5 0.0167(6) 0.0126(5) 0.0152(6) 0.0036(5) -0.0007(5) 0.0034(4)
    O6 0.0250(7) 0.0150(6) 0.0216(7) -0.0035(5) -0.0053(5) 0.0003(5)
    O7 0.0201(6) 0.0170(6) 0.0177(6) 0.0025(5) 0.0033(5) -0.0030(5)
    O8 0.0175(6) 0.0149(6) 0.0151(6) 0.0017(5) 0.0069(5) 0.0005(4)
    O9 0.0226(7) 0.0173(7) 0.0280(7) 0.0016(5) -0.0025(6) 0.0006(5)
    O10 0.0239(7) 0.0191(6) 0.0239(7) 0.0078(6) 0.0005(5) -0.0005(5)
    N1 0.0130(6) 0.0154(7) 0.0139(7) 0.0059(5) 0.0030(5) 0.0027(5)
    N2 0.0180(7) 0.0228(8) 0.0112(7) 0.0000(6) 0.0052(6) -0.0042(6)
    N3 0.0127(6) 0.0135(7) 0.0114(6) 0.0052(5) 0.0021(5) 0.0013(5)
    N4 0.0174(7) 0.0157(7) 0.0126(7) 0.0028(6) 0.0068(6) -0.0003(5)
    C1 0.0119(7) 0.0147(8) 0.0112(7) 0.0055(6) 0.0055(6) 0.0026(6)
    C2 0.0137(8) 0.0143(8) 0.0120(8) 0.0052(6) 0.0039(6) 0.0030(6)
    C3 0.0133(8) 0.0122(8) 0.0129(8) 0.0032(6) 0.0026(6) 0.0010(6)
    C4 0.0155(8) 0.0172(8) 0.0119(8) 0.0068(7) 0.0006(6) 0.0023(6)
    C5 0.0263(9) 0.0142(8) 0.0199(9) 0.0064(7) -0.0009(7) 0.0059(7)
    C6 0.0244(9) 0.0120(8) 0.0259(10) 0.0005(7) -0.0045(8) 0.0039(7)
    C7 0.0169(8) 0.0173(8) 0.0178(8) 0.0028(7) -0.0042(7) 0.0022(7)
    C8 0.0117(7) 0.0133(8) 0.0112(7) 0.0030(6) 0.0049(6) -0.0002(6)
    C9 0.0137(8) 0.0128(8) 0.0125(8) 0.0034(6) 0.0040(6) 0.0007(6)
    C10 0.0172(8) 0.0152(8) 0.0130(8) 0.0046(7) 0.0021(6) 0.0028(6)
    C11 0.0184(8) 0.0148(8) 0.0156(8) 0.0005(7) 0.0032(7) -0.0013(6)
    C12 0.0260(9) 0.0098(8) 0.0221(9) 0.0024(7) 0.0061(7) 0.0025(7)
    C13 0.0248(9) 0.0158(8) 0.0191(9) 0.0080(7) 0.0030(7) 0.0053(7)
    C14 0.0158(8) 0.0154(8) 0.0159(8) 0.0039(7) 0.0012(6) 0.0004(6)
    C15 0.0126(8) 0.0129(8) 0.0158(8) 0.0042(6) 0.0011(6) 0.0003(6)
    C16 0.0113(7) 0.0148(8) 0.0148(8) 0.0027(6) 0.0034(6) 0.0035(6)
    C17 0.0109(7) 0.0158(8) 0.0131(8) 0.0064(6) 0.0011(6) 0.0020(6)
    C18 0.0164(8) 0.0121(8) 0.0181(8) 0.0051(6) 0.0031(7) 0.0011(6)
    C19 0.0168(8) 0.0148(8) 0.0185(8) 0.0053(6) 0.0065(7) 0.0057(7)
    C20 0.0138(8) 0.0168(8) 0.0133(8) 0.0075(6) 0.0011(6) 0.0018(6)
    C21 0.0138(8) 0.0130(8) 0.0153(8) 0.0030(6) 0.0023(6) -0.0015(6)
    C22 0.0135(8) 0.0132(8) 0.0160(8) 0.0015(6) 0.0036(6) 0.0017(6)
    C23 0.0112(7) 0.0139(8) 0.0117(7) 0.0057(6) 0.0012(6) 0.0014(6)
    C24 0.0149(8) 0.0128(8) 0.0143(8) 0.0041(6) 0.0022(6) -0.0003(6)
    C25 0.0149(8) 0.0117(8) 0.0163(8) 0.0037(6) 0.0037(6) 0.0025(6)
    C26 0.0103(7) 0.0157(8) 0.0113(7) 0.0059(6) 0.0001(6) 0.0018(6)
_geom_special_details
;
 All esds (except the esd in the dihedral angle between two l.s. planes)
 are estimated using the full covariance matrix.  The cell esds are taken
 into account individually in the estimation of esds in distances, angles
 and torsion angles; correlations between esds in cell parameters are only
 used when they are defined by crystal symmetry.  An approximate (isotropic)
 treatment of cell esds is used for estimating esds involving l.s. planes.
;
loop_
    _geom_bond_atom_site_label_1
    _geom_bond_atom_site_label_2
    _geom_bond_site_symmetry_2
    _geom_bond_distance
    _geom_bond_publ_flag
    Cd1 O1 . 2.3029(11) no
    Cd1 O2 . 2.5562(11) no
    Cd1 O4 . 2.4687(11) no
    Cd1 O4 2_565 2.3744(11) no
    Cd1 O5 . 2.3141(11) no
    Cd1 N1 . 2.3256(13) no
    Cd1 N3 . 2.3238(13) no
    Cd1 C8 . 2.7525(16) ?
    O1 C1 . 1.2632(19) ?
    O2 C1 . 1.2624(19) ?
    O3 C4 . 1.374(2) ?
    O3 H3O . 0.8200 ?
    O4 Cd1 2_565 2.3744(11) ?
    O4 C8 . 1.273(2) ?
    O5 C8 . 1.260(2) ?
    O6 C11 . 1.362(2) ?
    O6 H6O . 0.8200 ?
    O7 C20 . 1.234(2) ?
    O8 C26 . 1.2411(19) ?
    O9 H91 . 0.793(16) ?
    O9 H92 . 0.783(16) ?
    O10 H101 . 0.806(16) ?
    O10 H102 . 0.813(16) ?
    N1 C15 . 1.340(2) ?
    N1 C19 . 1.341(2) ?
    N2 C20 . 1.319(2) ?
    N2 H2A . 0.8600 ?
    N2 H2B . 0.8600 ?
    N3 C21 . 1.341(2) ?
    N3 C25 . 1.338(2) ?
    N4 C26 . 1.323(2) ?
    N4 H4A . 0.8600 ?
    N4 H4B . 0.8600 ?
    C1 C2 . 1.495(2) ?
    C2 C3 . 1.391(2) ?
    C2 C7 . 1.387(2) ?
    C3 C4 . 1.384(2) ?
    C3 H3 . 0.9300 ?
    C4 C5 . 1.387(2) ?
    C5 C6 . 1.383(2) ?
    C5 H5 . 0.9300 ?
    C6 C7 . 1.385(2) ?
    C6 H6 . 0.9300 ?
    C7 H7 . 0.9300 ?
    C8 C9 . 1.492(2) ?
    C9 C10 . 1.393(2) ?
    C9 C14 . 1.390(2) ?
    C10 C11 . 1.390(2) ?
    C10 H10 . 0.9300 ?
    C11 C12 . 1.386(3) ?
    C12 C13 . 1.379(2) ?
    C12 H12 . 0.9300 ?
    C13 C14 . 1.387(2) ?
    C13 H13 . 0.9300 ?
    C14 H14 . 0.9300 ?
    C15 C16 . 1.382(2) ?
    C15 H15 . 0.9300 ?
    C16 C17 . 1.389(2) ?
    C16 H16 . 0.9300 ?
    C17 C18 . 1.390(2) ?
    C17 C20 . 1.505(2) ?
    C18 C19 . 1.378(2) ?
    C18 H18 . 0.9300 ?
    C19 H19 . 0.9300 ?
    C21 C22 . 1.385(2) ?
    C21 H21 . 0.9300 ?
    C22 C23 . 1.388(2) ?
    C22 H22 . 0.9300 ?
    C23 C24 . 1.394(2) ?
    C23 C26 . 1.508(2) ?
    C24 C25 . 1.382(2) ?
    C24 H24 . 0.9300 ?
    C25 H25 . 0.9300 ?
loop_
    _geom_angle_atom_site_label_1
    _geom_angle_atom_site_label_2
    _geom_angle_atom_site_label_3
    _geom_angle_site_symmetry_1
    _geom_angle_site_symmetry_3
    _geom_angle
    _geom_angle_publ_flag
    O1 Cd1 O2 . . 53.71(4) ?
    O1 Cd1 O4 . . 165.84(4) ?
    O1 Cd1 O4 . 2_565 91.05(4) ?
    O1 Cd1 O5 . . 138.24(4) ?
    O1 Cd1 N1 . . 86.48(4) ?
    O1 Cd1 N3 . . 89.70(4) ?
    O1 Cd1 C8 . . 164.83(4) ?
    O2 Cd1 C8 . . 112.50(4) ?
    O4 Cd1 O2 . . 139.97(4) ?
    O4 Cd1 O2 2_565 . 143.60(4) ?
    O4 Cd1 O4 2_565 . 75.96(4) ?
    O4 Cd1 C8 . . 27.53(4) ?
    O4 Cd1 C8 2_565 . 103.46(4) ?
    O5 Cd1 O2 . . 85.54(4) ?
    O5 Cd1 O4 . . 54.59(4) ?
    O5 Cd1 O4 . 2_565 130.53(4) ?
    O5 Cd1 N1 . . 94.01(4) ?
    O5 Cd1 N3 . . 92.07(4) ?
    O5 Cd1 C8 . . 27.07(4) ?
    N1 Cd1 O2 . . 101.27(4) ?
    N1 Cd1 O4 . . 86.39(4) ?
    N1 Cd1 O4 . 2_565 83.17(4) ?
    N1 Cd1 C8 . . 90.85(4) ?
    N3 Cd1 O2 . . 80.25(4) ?
    N3 Cd1 O4 . . 96.29(4) ?
    N3 Cd1 O4 . 2_565 92.07(4) ?
    N3 Cd1 N1 . . 173.83(4) ?
    N3 Cd1 C8 . . 94.08(4) ?
    C1 O1 Cd1 . . 98.12(9) ?
    C1 O2 Cd1 . . 86.39(9) ?
    C4 O3 H3O . . 109.5 ?
    C8 O4 Cd1 . 2_565 166.94(11) ?
    C8 O4 Cd1 . . 88.75(9) ?
    Cd1 O4 Cd1 2_565 . 104.04(4) ?
    C8 O5 Cd1 . . 96.24(9) ?
    C11 O6 H6O . . 109.5 ?
    H91 O9 H92 . . 115(2) ?
    H101 O10 H102 . . 108(2) ?
    C15 N1 Cd1 . . 123.35(11) ?
    C15 N1 C19 . . 117.84(14) ?
    C19 N1 Cd1 . . 117.64(10) ?
    C20 N2 H2A . . 120.0 ?
    C20 N2 H2B . . 120.0 ?
    H2A N2 H2B . . 120.0 ?
    C25 N3 Cd1 . . 121.36(10) ?
    C25 N3 C21 . . 117.79(13) ?
    C21 N3 Cd1 . . 119.83(10) ?
    C26 N4 H4A . . 120.0 ?
    C26 N4 H4B . . 120.0 ?
    H4A N4 H4B . . 120.0 ?
    O1 C1 C2 . . 118.58(14) ?
    O2 C1 O1 . . 121.78(14) ?
    O2 C1 C2 . . 119.64(14) ?
    C3 C2 C1 . . 119.07(14) ?
    C7 C2 C1 . . 120.68(14) ?
    C7 C2 C3 . . 120.24(15) ?
    C2 C3 H3 . . 120.1 ?
    C4 C3 C2 . . 119.70(15) ?
    C4 C3 H3 . . 120.1 ?
    O3 C4 C3 . . 121.96(14) ?
    O3 C4 C5 . . 117.70(14) ?
    C3 C4 C5 . . 120.34(15) ?
    C4 C5 H5 . . 120.2 ?
    C6 C5 C4 . . 119.53(16) ?
    C6 C5 H5 . . 120.2 ?
    C5 C6 C7 . . 120.76(16) ?
    C5 C6 H6 . . 119.6 ?
    C7 C6 H6 . . 119.6 ?
    C2 C7 H7 . . 120.3 ?
    C6 C7 C2 . . 119.42(16) ?
    C6 C7 H7 . . 120.3 ?
    O4 C8 Cd1 . . 63.72(8) ?
    O4 C8 C9 . . 120.21(14) ?
    O5 C8 O4 . . 120.37(14) ?
    O5 C8 Cd1 . . 56.69(8) ?
    O5 C8 C9 . . 119.41(14) ?
    C9 C8 Cd1 . . 175.33(11) ?
    C10 C9 C8 . . 119.28(14) ?
    C14 C9 C8 . . 120.38(14) ?
    C14 C9 C10 . . 120.34(15) ?
    C9 C10 H10 . . 120.2 ?
    C11 C10 C9 . . 119.65(15) ?
    C11 C10 H10 . . 120.2 ?
    O6 C11 C10 . . 122.77(16) ?
    O6 C11 C12 . . 117.16(15) ?
    C12 C11 C10 . . 120.05(15) ?
    C11 C12 H12 . . 120.1 ?
    C13 C12 C11 . . 119.87(15) ?
    C13 C12 H12 . . 120.1 ?
    C12 C13 C14 . . 120.96(16) ?
    C12 C13 H13 . . 119.5 ?
    C14 C13 H13 . . 119.5 ?
    C9 C14 H14 . . 120.4 ?
    C13 C14 C9 . . 119.12(15) ?
    C13 C14 H14 . . 120.4 ?
    N1 C15 C16 . . 123.15(15) ?
    N1 C15 H15 . . 118.4 ?
    C16 C15 H15 . . 118.4 ?
    C15 C16 C17 . . 118.76(14) ?
    C15 C16 H16 . . 120.6 ?
    C17 C16 H16 . . 120.6 ?
    C16 C17 C18 . . 118.20(14) ?
    C16 C17 C20 . . 123.58(14) ?
    C18 C17 C20 . . 118.18(14) ?
    C17 C18 H18 . . 120.3 ?
    C19 C18 C17 . . 119.34(15) ?
    C19 C18 H18 . . 120.3 ?
    N1 C19 C18 . . 122.68(15) ?
    N1 C19 H19 . . 118.7 ?
    C18 C19 H19 . . 118.7 ?
    O7 C20 N2 . . 123.91(15) ?
    O7 C20 C17 . . 119.22(14) ?
    N2 C20 C17 . . 116.84(14) ?
    N3 C21 C22 . . 122.72(15) ?
    N3 C21 H21 . . 118.6 ?
    C22 C21 H21 . . 118.6 ?
    C21 C22 C23 . . 119.42(14) ?
    C21 C22 H22 . . 120.3 ?
    C23 C22 H22 . . 120.3 ?
    C22 C23 C24 . . 117.88(14) ?
    C22 C23 C26 . . 118.64(14) ?
    C24 C23 C26 . . 123.46(14) ?
    C23 C24 H24 . . 120.5 ?
    C25 C24 C23 . . 118.98(14) ?
    C25 C24 H24 . . 120.5 ?
    N3 C25 C24 . . 123.21(15) ?
    N3 C25 H25 . . 118.4 ?
    C24 C25 H25 . . 118.4 ?
    O8 C26 N4 . . 122.24(14) ?
    O8 C26 C23 . . 119.56(14) ?
    N4 C26 C23 . . 118.19(14) ?
loop_
    _geom_torsion_atom_site_label_1
    _geom_torsion_atom_site_label_2
    _geom_torsion_atom_site_label_3
    _geom_torsion_atom_site_label_4
    _geom_torsion_site_symmetry_1
    _geom_torsion_site_symmetry_2
    _geom_torsion_site_symmetry_3
    _geom_torsion_site_symmetry_4
    _geom_torsion
    _geom_torsion_publ_flag
    O2 Cd1 O1 C1 . . . . 0.07(8) ?
    O4 Cd1 O1 C1 . . . . 166.71(14) ?
    O4 Cd1 O1 C1 2_565 . . . -170.08(9) ?
    O5 Cd1 O1 C1 . . . . 14.75(12) ?
    N1 Cd1 O1 C1 . . . . 106.82(9) ?
    N3 Cd1 O1 C1 . . . . -78.02(9) ?
    C8 Cd1 O1 C1 . . . . 26.6(2) ?
    O1 Cd1 O2 C1 . . . . -0.07(8) ?
    O4 Cd1 O2 C1 . . . . -175.03(8) ?
    O4 Cd1 O2 C1 2_565 . . . 16.67(12) ?
    O5 Cd1 O2 C1 . . . . -170.33(9) ?
    N1 Cd1 O2 C1 . . . . -77.12(9) ?
    N3 Cd1 O2 C1 . . . . 96.80(9) ?
    C8 Cd1 O2 C1 . . . . -172.80(8) ?
    O1 Cd1 O4 Cd1 . . . 2_565 23.96(17) ?
    O1 Cd1 O4 C8 . . . . -158.70(14) ?
    O2 Cd1 O4 Cd1 . . . 2_565 -172.88(4) ?
    O2 Cd1 O4 C8 . . . . 4.46(11) ?
    O4 Cd1 O4 Cd1 2_565 . . 2_565 0.0 ?
    O4 Cd1 O4 C8 2_565 . . . 177.33(11) ?
    O5 Cd1 O4 Cd1 . . . 2_565 -178.63(6) ?
    O5 Cd1 O4 C8 . . . . -1.29(8) ?
    N1 Cd1 O4 Cd1 . . . 2_565 83.86(5) ?
    N1 Cd1 O4 C8 . . . . -98.81(9) ?
    N3 Cd1 O4 Cd1 . . . 2_565 -90.57(5) ?
    N3 Cd1 O4 C8 . . . . 86.77(9) ?
    C8 Cd1 O4 Cd1 . . . 2_565 -177.33(11) ?
    O1 Cd1 O5 C8 . . . . 173.20(8) ?
    O2 Cd1 O5 C8 . . . . -174.98(9) ?
    O4 Cd1 O5 C8 . . . . 1.31(8) ?
    O4 Cd1 O5 C8 2_565 . . . -0.43(11) ?
    N1 Cd1 O5 C8 . . . . 84.00(9) ?
    N3 Cd1 O5 C8 . . . . -94.93(9) ?
    O1 Cd1 N1 C15 . . . . -159.66(12) ?
    O1 Cd1 N1 C19 . . . . 33.01(12) ?
    O2 Cd1 N1 C15 . . . . -107.75(12) ?
    O2 Cd1 N1 C19 . . . . 84.92(12) ?
    O4 Cd1 N1 C15 . . . . 32.58(12) ?
    O4 Cd1 N1 C15 2_565 . . . 108.86(12) ?
    O4 Cd1 N1 C19 . . . . -134.74(12) ?
    O4 Cd1 N1 C19 2_565 . . . -58.47(12) ?
    O5 Cd1 N1 C15 . . . . -21.51(12) ?
    O5 Cd1 N1 C19 . . . . 171.16(12) ?
    C8 Cd1 N1 C15 . . . . 5.40(12) ?
    C8 Cd1 N1 C19 . . . . -161.93(12) ?
    O1 Cd1 N3 C21 . . . . -31.57(12) ?
    O1 Cd1 N3 C25 . . . . 136.62(12) ?
    O2 Cd1 N3 C21 . . . . -84.73(12) ?
    O2 Cd1 N3 C25 . . . . 83.47(12) ?
    O4 Cd1 N3 C21 . . . . 135.57(12) ?
    O4 Cd1 N3 C21 2_565 . . . 59.47(12) ?
    O4 Cd1 N3 C25 . . . . -56.24(12) ?
    O4 Cd1 N3 C25 2_565 . . . -132.34(12) ?
    O5 Cd1 N3 C21 . . . . -169.84(12) ?
    O5 Cd1 N3 C25 . . . . -1.64(12) ?
    C8 Cd1 N3 C21 . . . . 163.13(12) ?
    C8 Cd1 N3 C25 . . . . -28.68(12) ?
    O1 Cd1 C8 O4 . . . . 160.15(13) ?
    O1 Cd1 C8 O5 . . . . -17.5(2) ?
    O2 Cd1 C8 O4 . . . . -176.90(8) ?
    O2 Cd1 C8 O5 . . . . 5.42(10) ?
    O4 Cd1 C8 O4 2_565 . . . -2.66(11) ?
    O4 Cd1 C8 O5 . . . . -177.68(15) ?
    O4 Cd1 C8 O5 2_565 . . . 179.66(9) ?
    O5 Cd1 C8 O4 . . . . 177.68(15) ?
    N1 Cd1 C8 O4 . . . . 80.52(9) ?
    N1 Cd1 C8 O5 . . . . -97.16(9) ?
    N3 Cd1 C8 O4 . . . . -95.77(9) ?
    N3 Cd1 C8 O5 . . . . 86.55(9) ?
    Cd1 O1 C1 O2 . . . . -0.14(16) ?
    Cd1 O1 C1 C2 . . . . 179.96(11) ?
    Cd1 O2 C1 O1 . . . . 0.13(14) ?
    Cd1 O2 C1 C2 . . . . -179.97(13) ?
    Cd1 O4 C8 Cd1 2_565 . . . 168.5(5) ?
    Cd1 O4 C8 O5 . . . . 2.25(14) ?
    Cd1 O4 C8 O5 2_565 . . . 170.7(4) ?
    Cd1 O4 C8 C9 . . . . -177.15(13) ?
    Cd1 O4 C8 C9 2_565 . . . -8.7(5) ?
    Cd1 O5 C8 O4 . . . . -2.41(15) ?
    Cd1 O5 C8 C9 . . . . 176.99(12) ?
    Cd1 N1 C15 C16 . . . . -166.50(12) ?
    C19 N1 C15 C16 . . . . 0.8(2) ?
    Cd1 N1 C19 C18 . . . . 166.50(13) ?
    C15 N1 C19 C18 . . . . -1.5(2) ?
    Cd1 N3 C21 C22 . . . . 168.08(12) ?
    C25 N3 C21 C22 . . . . -0.5(2) ?
    Cd1 N3 C25 C24 . . . . -168.47(12) ?
    C21 N3 C25 C24 . . . . 0.0(2) ?
    O1 C1 C2 C3 . . . . 169.40(14) ?
    O1 C1 C2 C7 . . . . -9.2(2) ?
    O2 C1 C2 C3 . . . . -10.5(2) ?
    O2 C1 C2 C7 . . . . 170.87(15) ?
    C1 C2 C3 C4 . . . . -177.44(14) ?
    C7 C2 C3 C4 . . . . 1.2(2) ?
    C1 C2 C7 C6 . . . . 178.17(15) ?
    C3 C2 C7 C6 . . . . -0.4(3) ?
    C2 C3 C4 O3 . . . . 178.19(14) ?
    C2 C3 C4 C5 . . . . -1.0(2) ?
    O3 C4 C5 C6 . . . . -179.20(16) ?
    C3 C4 C5 C6 . . . . 0.0(3) ?
    C4 C5 C6 C7 . . . . 0.8(3) ?
    C5 C6 C7 C2 . . . . -0.6(3) ?
    O4 C8 C9 C10 . . . . 179.21(14) ?
    O4 C8 C9 C14 . . . . -1.2(2) ?
    O5 C8 C9 C10 . . . . -0.2(2) ?
    O5 C8 C9 C14 . . . . 179.36(14) ?
    C8 C9 C10 C11 . . . . 180.00(14) ?
    C14 C9 C10 C11 . . . . 0.4(2) ?
    C8 C9 C14 C13 . . . . 179.76(14) ?
    C10 C9 C14 C13 . . . . -0.7(2) ?
    C9 C10 C11 O6 . . . . -178.74(15) ?
    C9 C10 C11 C12 . . . . 0.1(2) ?
    O6 C11 C12 C13 . . . . 178.56(16) ?
    C10 C11 C12 C13 . . . . -0.3(3) ?
    C11 C12 C13 C14 . . . . 0.0(3) ?
    C12 C13 C14 C9 . . . . 0.4(3) ?
    N1 C15 C16 C17 . . . . 1.1(2) ?
    C15 C16 C17 C18 . . . . -2.2(2) ?
    C15 C16 C17 C20 . . . . 175.29(15) ?
    C16 C17 C18 C19 . . . . 1.5(2) ?
    C20 C17 C18 C19 . . . . -176.10(15) ?
    C16 C17 C20 O7 . . . . -157.95(16) ?
    C16 C17 C20 N2 . . . . 20.1(2) ?
    C18 C17 C20 O7 . . . . 19.5(2) ?
    C18 C17 C20 N2 . . . . -162.40(15) ?
    C17 C18 C19 N1 . . . . 0.4(3) ?
    N3 C21 C22 C23 . . . . 0.4(3) ?
    C21 C22 C23 C24 . . . . 0.2(2) ?
    C21 C22 C23 C26 . . . . -178.24(14) ?
    C22 C23 C24 C25 . . . . -0.8(2) ?
    C26 C23 C24 C25 . . . . 177.64(15) ?
    C22 C23 C26 O8 . . . . 4.0(2) ?
    C22 C23 C26 N4 . . . . -177.01(15) ?
    C24 C23 C26 O8 . . . . -174.35(15) ?
    C24 C23 C26 N4 . . . . 4.6(2) ?
    C23 C24 C25 N3 . . . . 0.7(2) ?
loop_
    _geom_hbond_atom_site_label_D
    _geom_hbond_atom_site_label_H
    _geom_hbond_atom_site_label_A
    _geom_hbond_site_symmetry_A
    _geom_hbond_distance_DH
    _geom_hbond_distance_HA
    _geom_hbond_distance_DA
    _geom_hbond_angle_DHA
    _geom_hbond_publ_flag
    N2 H2A O8 1_654 0.86 2.12 2.9158(19) 153 yes
    N2 H2B O2 2_665 0.86 2.00 2.8290(18) 160 yes
    O3 H3O O8 1_655 0.82 1.91 2.7248(16) 173 yes
    N4 H4A O2 2_566 0.86 2.20 3.0404(18) 164 yes
    N4 H4B O9 2_666 0.86 2.01 2.846(2) 166 yes
    O6 H6O O10 2_666 0.82 1.91 2.7043(18) 163 yes
    O9 H91 O10 2_656 0.79(2) 2.03(2) 2.819(2) 173.4(19) yes
    O9 H92 O7 1_656 0.78(2) 2.29(2) 2.9508(19) 143(2) yes
    O10 H101 O3 2_656 0.81(2) 2.17(2) 2.8976(19) 150(2) yes
    O10 H102 O7 1_556 0.812(19) 1.89(2) 2.6876(18) 165(3) yes
    C14 H14 O1 2_565 0.93 2.28 3.197(2) 171 yes
    C19 H19 O1 . 0.93 2.54 3.161(2) 124 yes
    C21 H21 O6 1_445 0.93 2.49 3.128(2) 126 yes
    C22 H22 O6 1_445 0.93 2.58 3.163(2) 121 yes
    C24 H24 O9 2_666 0.93 2.32 3.222(2) 164 yes
data_global
_journal_date_recd_electronic     2012-01-04
_journal_date_accepted     2012-01-18
_journal_name_full     'Acta Crystallographica, Section E'
_journal_year     2012
_journal_volume     68
_journal_issue      2
_journal_page_first     m198
_journal_page_last     m199
_journal_paper_category     QM
_journal_paper_doi     10.1107/S160053681200219X
_journal_coeditor_code     SU2364
_publ_contact_author
;
Dr. Tuncer H\"okelek
Hacettepe University,
Department of Physics,
06800 Beytepe
Ankara
Turkey
;
_publ_contact_author_email     merzifon@hacettepe.edu.tr
_publ_contact_author_fax     '90(312)2352550'
_publ_contact_author_phone     '90(312)2977242'
_publ_section_title
;\
Bis(\m-3-hydroxybenzoato)-\k^3^<i>O</i>^1^,<i>O</i>^1'^:<i>O</i>^1^;\
\k^3^<i>O</i>^1^:<i>O</i>^1^,<i>O</i>^1'^-bis[(3-hydroxybenzoato-\
\k^2^<i>O</i>,<i>O</i>')(isonicotinamide-\k<i>N</i>^1^)cadmium]
tetrahydrate
;
loop_
    _publ_author_name
    _publ_author_address
    'Zaman, \.Ibrahim G\"oker'
;
Department of Chemistry
Kafkas University
36100 Kars
Turkey
;
    '\,Caylak Deliba\,s, Nagihan'
;
Department of Physics
Sakarya University
54187 Esentepe
Sakarya
Turkey
;
    'Necefo\(glu, Hacali'
;
Department of Chemistry
Kafkas University
36100 Kars
Turkey
;
    'H\"okelek, Tuncer'
;
Department of Physics
Hacettepe University
06800 Beytepe
Ankara
Turkey
;
