# Supplementary material for: Bis(μ-3-hy­droxy­benzoato)-κ3 O 1,O 1′:O 1;κ3 O 1:O 1,O 1′-bis­[(3-hy­droxy­benzoato-κ2 O,O′)(iso­nicotinamide-κN 1)cadmium] tetra­hydrate
Source: Acta Crystallogr Sect E Struct Rep Online. 2012 Jan 21;68(Pt 2):m198–9. doi: 10.1107/S160053681200219X (PMC3274919; doi:10.1107/S160053681200219X)
Supplement: Supplementary file 2 [file e-68-0m198-Isup2.hkl]

#
# h,k,l, Fc-squared, Fo-squared, sigma(Fo-squared) and status flag
#
data_I
_shelx_title ' IZ5 IN P -1'
_shelx_refln_list_code          4
_shelx_F_calc_maximum      339.93
_exptl_crystal_F_000       676.00
_reflns_d_resolution_high  0.8331
 
loop_
 _symmetry_equiv_pos_as_xyz
 'x, y, z'
 '-x, -y, -z'
 
_cell_length_a     9.1131
_cell_length_b    11.5757
_cell_length_c    13.6810
_cell_angle_alpha  94.032
_cell_angle_beta   97.762
_cell_angle_gamma 109.190
 
_shelx_F_squared_multiplier     1.000
 
loop_
 _refln_index_h
 _refln_index_k
 _refln_index_l
 _refln_F_squared_calc
 _refln_F_squared_meas
 _refln_F_squared_sigma
 _refln_observed_status
   1   0   0     2296.39     1673.89    100.33 o
   2   0   0     7086.31     7349.01    141.05 o
   3   0   0      607.59      548.80      9.17 o
   4   0   0      898.40      832.54     13.78 o
   5   0   0     3639.95     3505.55     50.98 o
   6   0   0        0.26        1.96      1.24 o
   7   0   0      336.25      326.93      8.33 o
   8   0   0     3320.76     3218.57     49.05 o
   9   0   0     1292.99     1293.56     29.15 o
  10   0   0      454.17      475.75     11.85 o
 -10   1   0        0.47        3.33      2.11 o
  -9   1   0     1297.93     1289.52     22.98 o
  -8   1   0     2257.12     2227.46     35.26 o
  -7   1   0      752.63      718.51     15.77 o
  -6   1   0        4.58        9.32      1.52 o
  -5   1   0      910.05      819.33     14.24 o
  -4   1   0     3372.72     3395.85     48.71 o
  -3   1   0     2483.24     2300.14     30.17 o
  -2   1   0     1931.30     2029.26     29.57 o
  -1   1   0     3644.28     3772.90    112.52 o
   1   1   0    30630.26    26417.15    845.79 o
   2   1   0      261.44      265.37      4.21 o
   3   1   0      847.29      828.62     12.35 o
   4   1   0     3335.02     3331.25     43.98 o
   5   1   0     1049.44      975.93     14.74 o
   6   1   0        1.25        3.58      1.32 o
   7   1   0       71.88       75.08      4.20 o
   8   1   0      562.18      574.95     16.13 o
   9   1   0     1946.89     1910.62     32.15 o
 -10   2   0        0.77        0.72      2.20 o
  -9   2   0        4.18        2.27      1.78 o
  -8   2   0     2058.82     2021.93     32.27 o
  -7   2   0     3427.88     3478.55     47.03 o
  -6   2   0      705.23      702.76     11.62 o
  -5   2   0     1578.79     1571.83     24.14 o
  -4   2   0     1783.50     1759.86     40.30 o
  -3   2   0     2219.60     2135.25     28.28 o
  -2   2   0        7.76        6.95      0.72 o
  -1   2   0      181.11      161.35      2.41 o
   0   2   0    13509.34    11914.67    111.96 o
   1   2   0     4205.90     4125.77     45.45 o
   2   2   0     1876.19     1847.93     21.37 o
   3   2   0        5.39       15.00      1.09 o
   4   2   0     2943.09     2828.89     35.18 o
   5   2   0     2182.25     2054.87     28.60 o
   6   2   0      556.79      545.14     11.17 o
   7   2   0      167.66      171.57      5.68 o
   8   2   0      687.38      682.41     14.29 o
   9   2   0      411.00      423.85     13.15 o
 -10   3   0      482.78      473.59     13.31 o
  -9   3   0       12.95       11.12      2.60 o
  -8   3   0     1119.24     1087.51     19.08 o
  -7   3   0     2085.72     2082.50     27.75 o
  -6   3   0     1842.84     1791.77     23.87 o
  -5   3   0     1201.33     1266.84     17.45 o
  -4   3   0      664.31      660.08      8.31 o
  -3   3   0     2583.79     2496.73     33.61 o
  -2   3   0      153.63      176.55      2.73 o
  -1   3   0     1651.66     1812.23     17.65 o
   0   3   0      241.97      246.71      3.19 o
   1   3   0     1050.45      990.35     11.94 o
   2   3   0    10218.53     9915.55    113.55 o
   3   3   0      492.22      538.22      8.93 o
   4   3   0      414.47      381.48      6.63 o
   5   3   0       29.34       21.94      2.22 o
   6   3   0     2136.76     2134.57     33.68 o
   7   3   0      754.61      745.97     17.70 o
   8   3   0      498.48      500.15     14.27 o
   9   3   0      816.70      791.73     20.22 o
 -10   4   0      852.31      851.06     24.54 o
  -9   4   0      440.91      442.09     12.16 o
  -8   4   0      287.77      300.49      7.94 o
  -7   4   0     4390.86     4304.07     53.92 o
  -6   4   0     1680.04     1616.63     26.26 o
  -5   4   0      189.77      155.25      3.15 o
  -4   4   0      434.19      402.21      5.99 o
  -3   4   0     1086.19     1090.46     19.50 o
  -2   4   0     8892.32     8515.49    142.81 o
  -1   4   0     1695.90     1663.32     17.41 o
   0   4   0      462.36      543.93      6.59 o
   1   4   0    12928.56    12470.23    129.65 o
   2   4   0     2137.51     2128.77     27.38 o
   3   4   0      508.73      446.19      7.46 o
   4   4   0        3.72        3.23      0.87 o
   5   4   0      627.20      627.61     12.36 o
   6   4   0     1785.04     1761.28     34.36 o
   7   4   0     1062.61     1029.16     23.18 o
   8   4   0       91.89       97.10      7.09 o
 -10   5   0     1524.42     1515.82     30.76 o
  -9   5   0       10.40       16.89      3.19 o
  -8   5   0      387.25      388.30     10.95 o
  -7   5   0      850.82      836.21     13.48 o
  -6   5   0     3677.50     3617.88     41.98 o
  -5   5   0     7420.42     7444.16     83.31 o
  -4   5   0     2527.38     2596.20     32.56 o
  -3   5   0     5360.87     5570.98     59.54 o
  -2   5   0     4006.57     3844.54     41.16 o
  -1   5   0    15218.58    14731.29    145.43 o
   0   5   0     1770.27     1924.53     20.62 o
   1   5   0     3238.42     3355.52     34.17 o
   2   5   0     8359.34     8529.69     95.65 o
   3   5   0     1387.61     1427.48     17.16 o
   4   5   0      182.05      195.61      4.93 o
   5   5   0      190.20      220.63      8.09 o
   6   5   0     2917.10     2874.06     52.86 o
   7   5   0     2943.38     2884.35     54.07 o
   8   5   0      521.93      537.58     16.67 o
 -10   6   0      802.66      828.30     19.41 o
  -9   6   0      191.84      192.14     24.84 o
  -8   6   0       52.98       58.41      3.62 o
  -7   6   0     1349.60     1311.03     19.41 o
  -6   6   0     5724.26     5730.66     78.53 o
  -5   6   0     4386.54     4211.05     58.46 o
  -4   6   0      975.36     1001.45     16.69 o
  -3   6   0      250.55      244.40      4.26 o
  -2   6   0     7113.59     7285.79     76.93 o
  -1   6   0     4474.81     4450.71     42.85 o
   0   6   0      631.94      631.33      8.13 o
   1   6   0      149.79      145.50      3.05 o
   2   6   0     1589.94     1640.69     19.53 o
   3   6   0     6226.40     6278.94     71.81 o
   4   6   0      953.18      932.01     16.75 o
   5   6   0     2197.74     2155.90     41.22 o
   6   6   0       59.67       68.57      7.02 o
   7   6   0      565.43      594.77     16.83 o
 -10   7   0     2371.45     2372.79     44.76 o
  -9   7   0      501.68      535.23     12.42 o
  -8   7   0        0.93        1.85      1.50 o
  -7   7   0      408.64      408.59     13.13 o
  -6   7   0      960.97      976.22     19.18 o
  -5   7   0     4218.73     4169.41     74.90 o
  -4   7   0        7.80       21.82      1.46 o
  -3   7   0      158.21      172.85      3.58 o
  -2   7   0      916.56      819.89     10.54 o
  -1   7   0     2975.48     3037.34     33.50 o
   0   7   0     1210.55     1251.02     15.48 o
   1   7   0      321.91      324.49      7.92 o
   2   7   0       93.44       80.34      2.76 o
   3   7   0     5631.30     5715.44     78.94 o
   4   7   0       29.87       38.28      4.15 o
   5   7   0      426.70      410.80     12.76 o
   6   7   0      160.99      165.33      8.40 o
 -10   8   0      140.48      142.14      8.40 o
  -9   8   0     1692.24     1726.55     29.82 o
  -8   8   0     1120.85     1135.72     21.01 o
  -7   8   0        5.77        4.21      1.95 o
  -6   8   0     1339.11     1323.79     24.81 o
  -5   8   0     1141.56     1145.19     21.42 o
  -4   8   0      611.16      581.62      9.97 o
  -3   8   0       19.51       35.94      1.97 o
  -2   8   0      407.30      402.34      6.71 o
  -1   8   0     2596.21     2539.85     26.94 o
   0   8   0      183.84      206.23      4.65 o
   1   8   0     2423.68     2420.22     26.22 o
   2   8   0      294.54      301.41      7.08 o
   3   8   0     1636.26     1573.44     28.51 o
   4   8   0     2625.14     2537.94     48.19 o
   5   8   0      347.32      323.85     11.60 o
   6   8   0      326.67      342.71     12.54 o
 -10   9   0      134.39      137.06      8.35 o
  -9   9   0      192.31      210.72      8.76 o
  -8   9   0      948.39      925.08     26.41 o
  -7   9   0      140.86      143.36      7.28 o
  -6   9   0      453.85      453.40     12.91 o
  -5   9   0     1676.45     1674.38     29.89 o
  -4   9   0     2116.77     2074.54     32.14 o
  -3   9   0        1.38        2.48      1.01 o
  -2   9   0       24.18       25.39      1.73 o
  -1   9   0       13.95       19.99      1.74 o
   0   9   0     1465.42     1447.51     20.66 o
   1   9   0     1449.28     1500.98     24.33 o
   2   9   0      254.92      233.46      8.09 o
   3   9   0      254.54      290.92     10.45 o
   4   9   0     1806.91     1755.85     36.41 o
   5   9   0      656.41      617.95     17.80 o
  -9  10   0      739.97      757.45     19.12 o
  -8  10   0     1076.43     1060.98     29.47 o
  -7  10   0      863.39      885.86     25.41 o
  -6  10   0      127.11      130.65      7.94 o
  -5  10   0     1180.53     1128.52     33.39 o
  -4  10   0     4726.15     4732.04     99.65 o
  -3  10   0     2525.26     2557.17     79.46 o
  -2  10   0       19.58       21.05      2.14 o
  -1  10   0     1250.52     1260.84     18.66 o
   0  10   0      517.05      563.81     11.88 o
   1  10   0     3915.71     3854.63     55.53 o
   2  10   0      769.58      733.24     18.78 o
   3  10   0      458.53      452.19     14.22 o
   4  10   0      693.88      699.96     19.26 o
  -9  11   0      459.19      466.07     17.99 o
  -8  11   0     1069.85     1077.69     40.43 o
  -7  11   0     2501.48     2537.87     58.90 o
  -6  11   0       72.64       68.97      6.65 o
  -5  11   0      184.25      177.83      9.02 o
  -4  11   0     1208.91     1204.76     30.94 o
  -3  11   0     1050.52     1026.84     22.45 o
  -2  11   0     2192.43     2207.49     52.11 o
  -1  11   0        0.96        1.16      2.27 o
   0  11   0     2431.95     2369.63     40.07 o
   1  11   0     2265.69     2260.15     44.13 o
   2  11   0      979.66     1013.12     24.25 o
   3  11   0       61.46       57.87      5.95 o
  -8  12   0     2000.18     2035.42     84.80 o
  -7  12   0      386.61      394.06     15.50 o
  -6  12   0      399.81      384.37     20.69 o
  -5  12   0        6.74        6.62      6.25 o
  -4  12   0      631.55      578.95     19.56 o
  -3  12   0     2491.21     2400.78     45.44 o
  -2  12   0     1436.55     1386.18     37.16 o
  -1  12   0        0.51        0.00      4.62 o
   0  12   0      687.77      724.41     18.84 o
   1  12   0      608.46      634.94     18.38 o
  -7  13   0     1218.21     1160.66     48.65 o
  -6  13   0      465.26      475.49     17.51 o
  -5  13   0       41.14       47.49     10.05 o
  -4  13   0      122.14      132.30      7.51 o
  -3  13   0      619.48      547.67     20.21 o
  -2  13   0     1025.66     1002.99     29.89 o
  -1  13   0      279.61      260.12     17.41 o
   0  13   0       68.54       47.46      6.79 o
   0 -13   1       81.85       98.87      7.29 o
   1 -13   1       67.17       65.77      7.69 o
   2 -13   1      409.78      450.64     31.85 o
   3 -13   1      242.46      233.43     12.29 o
   4 -13   1      119.47      114.95      7.63 o
   5 -13   1     1020.88     1069.02     24.43 o
   6 -13   1      627.56      631.73     20.72 o
  -2 -12   1     1027.56     1065.72     25.73 o
  -1 -12   1     1777.28     1871.99     34.18 o
   0 -12   1       30.01       25.00      4.16 o
   1 -12   1       32.22       26.78      3.97 o
   2 -12   1     1086.25     1051.36     62.32 o
   3 -12   1      617.11      638.96     19.38 o
   4 -12   1       25.34       27.19      6.79 o
   5 -12   1      751.68      778.66     22.99 o
   6 -12   1     1525.92     1603.43     40.15 o
   7 -12   1     1999.72     1965.37     54.08 o
   8 -12   1        1.48        4.89      4.35 o
  -3 -11   1      631.57      677.74     18.95 o
  -2 -11   1      846.60      834.83     18.83 o
  -1 -11   1      516.94      507.65     13.13 o
   0 -11   1     1177.16     1185.73     22.90 o
   1 -11   1      131.18      131.49      6.46 o
   2 -11   1      878.41      861.26     16.38 o
   3 -11   1     1881.74     1960.88     91.78 o
   4 -11   1      206.45      212.09      9.67 o
   5 -11   1       22.05       27.47      4.31 o
   6 -11   1     1638.00     1630.26     40.03 o
   7 -11   1     2504.09     2506.04     89.52 o
   8 -11   1      578.77      580.37     19.61 o
   9 -11   1      163.32      161.49     13.59 o
  -4 -10   1       19.70        5.05      3.02 o
  -3 -10   1      554.82      560.13     14.49 o
  -2 -10   1     1304.26     1239.76     24.81 o
  -1 -10   1     2491.51     2473.00     37.52 o
   0 -10   1     2647.13     2780.80     41.02 o
   1 -10   1      812.28      817.44     13.20 o
   2 -10   1     2486.39     2511.16     32.92 o
   3 -10   1     2322.90     2240.42     81.31 o
   4 -10   1     2922.03     3004.89     65.44 o
   5 -10   1        1.87        3.44      2.65 o
   6 -10   1     3380.05     3326.73     72.82 o
   7 -10   1     2401.51     2351.39     54.43 o
   8 -10   1      532.87      560.09     88.55 o
   9 -10   1       46.57       50.22      5.69 o
  -5  -9   1      818.66      847.99     21.82 o
  -4  -9   1      563.41      569.79     16.13 o
  -3  -9   1        4.32        9.64      5.25 o
  -2  -9   1     2453.94     2398.88     40.36 o
  -1  -9   1      889.76      935.20     16.80 o
   0  -9   1     1714.20     1692.56     20.26 o
   1  -9   1     4185.74     4207.02     43.48 o
   2  -9   1        4.29        7.95      1.17 o
   3  -9   1     4688.08     4670.65     51.04 o
   4  -9   1      436.64      421.08      9.32 o
   5  -9   1      119.93      121.66      4.94 o
   6  -9   1      607.98      613.41     15.77 o
   7  -9   1     1396.22     1368.99     34.64 o
   8  -9   1     1253.87     1231.04     26.18 o
   9  -9   1      639.29      639.59     16.81 o
  10  -9   1      244.25      230.65     16.32 o
  -6  -8   1       65.27       72.76      6.48 o
  -5  -8   1      772.32      786.87     20.04 o
  -4  -8   1     1890.74     1818.00     32.53 o
  -3  -8   1     1330.43     1370.88     25.39 o
  -2  -8   1      542.26      579.05     10.77 o
  -1  -8   1     2629.19     2639.26     29.61 o
   0  -8   1     2172.17     2169.99     23.53 o
   1  -8   1        1.66        6.27      1.46 o
   2  -8   1        7.73       10.09      1.09 o
   3  -8   1     1255.59     1285.91     17.17 o
   4  -8   1     2083.08     1997.54     24.92 o
   5  -8   1      525.62      482.59     11.24 o
   6  -8   1      192.74      170.69      6.27 o
   7  -8   1      610.18      600.96     16.15 o
   8  -8   1     2417.27     2434.11     45.68 o
   9  -8   1       33.36       31.49      3.35 o
  10  -8   1      254.88      237.40      9.10 o
  -7  -7   1      426.96      436.12     17.66 o
  -6  -7   1       30.17       35.40      4.49 o
  -5  -7   1      529.64      580.46     14.19 o
  -4  -7   1      279.50      283.90      8.81 o
  -3  -7   1     3146.83     3161.32     45.61 o
  -2  -7   1        6.37       10.52      3.18 o
  -1  -7   1     2163.93     2235.69     25.17 o
   0  -7   1     1593.94     1577.45     20.11 o
   1  -7   1     3002.07     2901.89     30.20 o
   2  -7   1       44.59       35.80      1.77 o
   3  -7   1     1339.27     1345.23     16.05 o
   4  -7   1      522.82      471.43      7.18 o
   5  -7   1     1331.62     1277.61     29.49 o
   6  -7   1      553.94      543.05     12.58 o
   7  -7   1       62.80       56.24      3.19 o
   8  -7   1     2068.11     2081.12     31.13 o
   9  -7   1     1926.36     1938.64     37.08 o
  10  -7   1        4.35        3.08      2.51 o
  -7  -6   1     1572.90     1568.11     33.40 o
  -6  -6   1      121.86      131.50      9.76 o
  -5  -6   1      369.18      365.83     18.79 o
  -4  -6   1     1254.52     1301.83     23.69 o
  -3  -6   1     1699.10     1708.57     21.65 o
  -2  -6   1      553.15      572.26      8.68 o
  -1  -6   1     1291.02     1282.34     15.08 o
   0  -6   1     4309.09     4109.65     44.57 o
   1  -6   1     4279.87     4193.34     45.16 o
   2  -6   1     3325.63     3315.31     36.07 o
   3  -6   1      848.89      962.61     13.84 o
   4  -6   1     1592.78     1521.07     24.71 o
   5  -6   1     1586.72     1517.86     22.80 o
   6  -6   1     2149.37     2165.04     32.19 o
   7  -6   1      114.01      125.20      4.15 o
   8  -6   1     1141.13     1119.93     20.48 o
   9  -6   1     1402.85     1385.66     36.28 o
  10  -6   1      221.48      233.57     17.41 o
  -8  -5   1      789.08      803.03     43.46 o
  -7  -5   1     2172.14     2076.46     40.83 o
  -6  -5   1     1428.75     1411.18     29.19 o
  -5  -5   1     2471.53     2481.89     40.80 o
  -4  -5   1     2258.99     2173.98     28.86 o
  -3  -5   1     4304.37     4489.51     51.70 o
  -2  -5   1     2011.44     1926.76     24.85 o
  -1  -5   1      208.79      220.41      3.78 o
   0  -5   1      412.36      470.89      6.45 o
   1  -5   1     7483.35     7295.42     76.76 o
   2  -5   1    11148.78    11111.80    123.64 o
   3  -5   1       18.59       21.94      1.29 o
   4  -5   1     4567.44     4569.99     61.91 o
   5  -5   1     6493.19     6577.04     79.68 o
   6  -5   1     4402.60     4179.79     48.19 o
   7  -5   1      674.61      664.15     12.35 o
   8  -5   1      617.75      611.02     16.30 o
   9  -5   1      360.29      335.71     20.71 o
  10  -5   1     1842.09     1865.70     36.31 o
  -8  -4   1     1350.96     1342.24     29.04 o
  -7  -4   1     4044.50     3992.42     70.74 o
  -6  -4   1      172.45      165.77      6.55 o
  -5  -4   1      654.71      665.08     11.76 o
  -4  -4   1      210.52      178.36      6.68 o
  -3  -4   1     6010.75     6071.44     68.57 o
  -2  -4   1    16572.70    16590.78    182.19 o
  -1  -4   1      187.78      272.59      4.22 o
   0  -4   1      416.53      470.98      6.12 o
   1  -4   1     3621.67     3464.76     39.38 o
   2  -4   1      733.58      694.74      9.11 o
   3  -4   1     4278.76     4193.60     50.65 o
   4  -4   1     1182.72     1194.13     17.35 o
   5  -4   1     4742.73     4669.43     56.37 o
   6  -4   1     4245.12     4109.69     50.35 o
   7  -4   1      298.92      318.73      7.17 o
   8  -4   1      442.75      444.90     10.11 o
   9  -4   1     2700.15     2724.39     49.27 o
  10  -4   1      496.56      532.92     17.50 o
  -9  -3   1      460.40      483.79     14.73 o
  -8  -3   1     1777.53     1707.18     34.41 o
  -7  -3   1     1350.67     1307.87     27.08 o
  -6  -3   1     1421.40     1332.36     20.70 o
  -5  -3   1     1722.50     1747.10     25.37 o
  -4  -3   1        8.26       12.13      1.74 o
  -3  -3   1     2972.91     2975.71     36.53 o
  -2  -3   1     2391.70     2417.12     28.01 o
  -1  -3   1     1171.50     1179.47     13.74 o
   0  -3   1     2694.18     2794.05     29.92 o
   1  -3   1     5272.67     5197.88     57.09 o
   2  -3   1       15.47        8.87      0.79 o
   3  -3   1       56.47       31.80      4.13 o
   4  -3   1     1158.81     1168.53     15.49 o
   5  -3   1     1287.26     1287.14     18.96 o
   6  -3   1     3790.66     3632.64     55.64 o
   7  -3   1     1040.08     1040.13     16.95 o
   8  -3   1       28.12       26.34      2.62 o
   9  -3   1      496.58      505.59     13.13 o
  10  -3   1     1823.65     1804.73     35.26 o
  -9  -2   1     1029.61     1027.46     23.53 o
  -8  -2   1      343.24      329.05     10.66 o
  -7  -2   1     2611.89     2571.69     39.94 o
  -6  -2   1     1200.96     1160.43     23.02 o
  -5  -2   1     1907.68     1902.79     30.23 o
  -4  -2   1      653.74      680.10     11.05 o
  -3  -2   1     3521.44     3652.39     52.06 o
  -2  -2   1    14339.58    13774.20    188.59 o
  -1  -2   1      557.02      599.43      9.42 o
   0  -2   1     2244.93     2275.31     31.53 o
   1  -2   1    17217.14    16165.81    447.06 o
   2  -2   1      400.17      446.60      5.92 o
   3  -2   1     1177.58     1432.41     18.05 o
   4  -2   1     1317.81     1354.41     21.86 o
   5  -2   1      853.36      872.29     13.76 o
   6  -2   1     4287.56     4271.09     57.35 o
   7  -2   1     1323.57     1296.55     21.66 o
   8  -2   1     1408.83     1400.05     23.77 o
   9  -2   1      124.14      130.50     10.12 o
  10  -2   1     1005.36     1002.19     22.28 o
  -9  -1   1      306.10      316.14     10.66 o
  -8  -1   1      245.51      249.48      8.25 o
  -7  -1   1       76.31       76.35      4.25 o
  -6  -1   1     2328.45     2245.97     34.54 o
  -5  -1   1     5832.94     5746.12     74.79 o
  -4  -1   1      104.40      100.11      3.70 o
  -3  -1   1     1196.56     1199.93     16.81 o
  -2  -1   1     3552.62     3496.87     44.80 o
  -1  -1   1      304.70      322.92      4.92 o
   1  -1   1      601.12      614.18     10.89 o
   2  -1   1     3805.77     3945.74     53.06 o
   3  -1   1       15.99       31.30      2.26 o
   4  -1   1     1581.27     1526.97     23.17 o
   5  -1   1     1078.87     1150.50     18.66 o
   6  -1   1     1798.39     1757.15     27.62 o
   7  -1   1     3552.50     3490.20     51.99 o
   8  -1   1     1980.77     1929.81     31.21 o
   9  -1   1      208.19      203.02     11.54 o
  10  -1   1      147.46      162.98      6.64 o
 -10   0   1     1139.58     1183.03     33.71 o
  -9   0   1     1202.32     1204.27     21.78 o
  -8   0   1      419.57      427.27     10.00 o
  -7   0   1       91.68       87.77      4.31 o
  -6   0   1     8446.28     8665.58    111.65 o
  -5   0   1     2956.63     2891.52     35.93 o
  -4   0   1     5274.38     5224.56     62.30 o
  -3   0   1      566.89      566.52      8.02 o
  -2   0   1     2527.94     2598.56     27.19 o
  -1   0   1     9378.68    10094.50    249.93 o
   1   0   1       93.99       94.07      5.71 o
   2   0   1     9765.46     9850.95    270.88 o
   3   0   1     7638.40     7624.22    128.32 o
   4   0   1     6329.45     6123.96     86.18 o
   5   0   1     1470.82     1578.06     24.76 o
   6   0   1      146.85      136.24      4.52 o
   7   0   1     2566.48     2551.06     39.37 o
   8   0   1     1118.57     1115.94     20.15 o
   9   0   1     1608.15     1642.77     28.26 o
  10   0   1       50.88       64.43      4.86 o
 -10   1   1      404.45      412.76     10.66 o
  -9   1   1     1022.72     1036.48     19.26 o
  -8   1   1     3484.07     3369.40     50.80 o
  -7   1   1        7.52       10.72      2.43 o
  -6   1   1     1514.65     1510.38     21.76 o
  -5   1   1     2843.58     2731.88     36.62 o
  -4   1   1     4134.98     4074.60     48.89 o
  -3   1   1     4079.95     4365.44     45.20 o
  -2   1   1       70.61       77.26      1.64 o
  -1   1   1     6170.55     6667.84    314.84 o
   0   1   1     7083.98     6707.99     96.32 o
   1   1   1     7137.98     7148.77    179.21 o
   2   1   1      176.48      200.85      7.77 o
   3   1   1      463.48      423.87      7.75 o
   4   1   1    12898.80    13046.00    227.07 o
   5   1   1     2161.08     2168.20     30.08 o
   6   1   1       81.46       91.75      5.26 o
   7   1   1     1699.98     1681.36     27.64 o
   8   1   1     1905.52     1899.30     31.34 o
   9   1   1      853.49      870.06     17.50 o
 -10   2   1        5.92        2.57      4.90 o
  -9   2   1     1175.31     1183.48     21.12 o
  -8   2   1     2153.60     2159.19     34.08 o
  -7   2   1     2385.00     2421.40     33.72 o
  -6   2   1     2017.86     2072.36     28.83 o
  -5   2   1     1508.58     1542.72     21.74 o
  -4   2   1     5755.40     5698.72     62.65 o
  -3   2   1     1524.83     1538.94     21.15 o
  -2   2   1     2260.26     2321.90     28.89 o
  -1   2   1      992.88      910.25     17.86 o
   0   2   1      469.04      467.18      5.70 o
   1   2   1     7917.81     7637.10    167.98 o
   2   2   1      336.19      374.39      6.26 o
   3   2   1     2407.03     2474.86     37.14 o
   4   2   1     1721.07     1659.72     23.35 o
   5   2   1     2563.29     2602.52     39.89 o
   6   2   1      133.88      139.44      4.96 o
   7   2   1     1817.06     1812.54     32.92 o
   8   2   1      757.18      753.17     15.34 o
   9   2   1      755.32      756.54     19.12 o
 -10   3   1        0.80        0.26      2.15 o
  -9   3   1       96.52      100.41      5.96 o
  -8   3   1      579.14      569.29     11.71 o
  -7   3   1     2160.63     2146.56     30.26 o
  -6   3   1      475.96      482.16     11.68 o
  -5   3   1     1588.41     1585.65     20.49 o
  -4   3   1    11453.10    11295.31    146.01 o
  -3   3   1      339.20      306.05      6.32 o
  -2   3   1     2677.67     2564.24     40.05 o
  -1   3   1       96.81      136.43      2.26 o
   0   3   1     3458.58     3406.00     34.35 o
   1   3   1     2115.21     2109.69     22.70 o
   2   3   1      789.06      907.12     12.33 o
   3   3   1      254.34      237.26      4.92 o
   4   3   1     2986.64     3054.82     41.21 o
   5   3   1     1756.39     1695.04     27.12 o
   6   3   1     2000.26     1968.14     31.65 o
   7   3   1       56.62       57.19      4.55 o
   8   3   1     2056.85     2054.17     40.23 o
   9   3   1     1281.69     1332.80     29.49 o
 -10   4   1      311.69      326.12     10.58 o
  -9   4   1      228.25      242.25      8.47 o
  -8   4   1      569.26      566.78     12.11 o
  -7   4   1     1133.38     1111.92     15.17 o
  -6   4   1     3932.33     3870.66     48.68 o
  -5   4   1      547.11      550.89      9.38 o
  -4   4   1     3537.39     3535.52     43.27 o
  -3   4   1     2306.49     2230.23     31.35 o
  -2   4   1        1.99        6.05      1.75 o
  -1   4   1       51.24       68.58      1.43 o
   0   4   1     4369.90     4342.91     46.32 o
   1   4   1     4979.01     4541.36     45.38 o
   2   4   1     1353.20     1319.70     17.56 o
   3   4   1      228.13      242.75      5.27 o
   4   4   1      852.60      824.47     13.33 o
   5   4   1      816.79      807.11     16.56 o
   6   4   1      182.91      180.92      6.17 o
   7   4   1     1828.22     1850.65     36.73 o
   8   4   1      432.44      458.76     13.93 o
 -10   5   1       96.95      104.56     12.51 o
  -9   5   1       89.96       92.85      5.96 o
  -8   5   1       32.63       29.18      2.90 o
  -7   5   1     3080.02     2980.64     43.74 o
  -6   5   1     3174.58     3200.99     41.16 o
  -5   5   1      314.95      327.42      7.10 o
  -4   5   1     3633.94     3650.95     50.43 o
  -3   5   1     1502.14     1401.08     21.46 o
  -2   5   1     2842.81     2803.28     30.97 o
  -1   5   1     5179.41     5437.44     54.73 o
   0   5   1     6983.66     6973.17     73.86 o
   1   5   1    10384.90    10296.81    101.00 o
   2   5   1     2921.78     2833.16     31.65 o
   3   5   1     1731.91     1735.56     25.24 o
   4   5   1       15.84       28.63      3.17 o
   5   5   1     2453.77     2480.89     38.88 o
   6   5   1      724.01      714.17     17.80 o
   7   5   1      890.81      901.81     21.71 o
   8   5   1       14.55       17.52      3.86 o
 -10   6   1      295.74      299.23     10.04 o
  -9   6   1      447.72      452.07     15.18 o
  -8   6   1       10.13       15.80      2.78 o
  -7   6   1     1663.81     1612.64     23.06 o
  -6   6   1     6923.44     6752.48     91.90 o
  -5   6   1      399.55      410.39      8.49 o
  -4   6   1      408.50      404.26     10.38 o
  -3   6   1     5295.84     5066.62     62.92 o
  -2   6   1     7080.27     6575.85     70.83 o
  -1   6   1     2211.17     2155.50     22.85 o
   0   6   1        1.80        9.70      1.07 o
   1   6   1     1721.05     1706.95     18.73 o
   2   6   1     4913.15     4974.21     57.55 o
   3   6   1     3599.27     3570.61     42.30 o
   4   6   1       16.67       17.83      2.13 o
   5   6   1     2465.46     2469.03     49.49 o
   6   6   1      843.22      848.80     20.65 o
   7   6   1      449.16      436.24     14.06 o
 -10   7   1      682.25      715.47     21.58 o
  -9   7   1      301.66      299.00      8.76 o
  -8   7   1       39.50       46.23      3.28 o
  -7   7   1     1284.18     1254.53     21.00 o
  -6   7   1     2552.47     2464.76     36.48 o
  -5   7   1      836.54      787.50     18.34 o
  -4   7   1     1705.15     1758.19     29.93 o
  -3   7   1     1810.00     1776.96     23.80 o
  -2   7   1      529.44      435.87      6.52 o
  -1   7   1     3046.00     3041.54     32.20 o
   0   7   1      103.03      115.19      3.06 o
   1   7   1     1967.34     1958.25     22.22 o
   2   7   1     7103.51     7062.88     80.92 o
   3   7   1      900.67      951.09     14.68 o
   4   7   1      207.44      189.63      7.93 o
   5   7   1      760.74      771.98     19.36 o
   6   7   1      534.68      544.86     15.90 o
 -10   8   1     3459.76     3384.97     53.85 o
  -9   8   1      757.18      736.51     15.74 o
  -8   8   1       37.98       43.41      3.55 o
  -7   8   1      148.74      143.49      9.26 o
  -6   8   1     1178.77     1136.72     21.97 o
  -5   8   1     5000.61     4843.77     86.54 o
  -4   8   1      596.45      616.85     13.06 o
  -3   8   1      336.16      343.54      6.35 o
  -2   8   1     1705.98     1664.76     21.13 o
  -1   8   1      230.21      205.74      4.56 o
   0   8   1      471.63      505.63      8.30 o
   1   8   1     1534.22     1544.28     21.09 o
   2   8   1     4236.38     4119.85     52.24 o
   3   8   1     2579.42     2468.69     46.61 o
   4   8   1        1.41        2.76      2.41 o
   5   8   1        8.79        6.87      4.66 o
   6   8   1      239.85      234.81     12.62 o
 -10   9   1      624.86      624.83     18.63 o
  -9   9   1     2436.60     2474.53     47.61 o
  -8   9   1       41.95       37.25      5.34 o
  -7   9   1        2.54        0.33      2.15 o
  -6   9   1      445.31      439.60     12.61 o
  -5   9   1     1270.78     1256.84     23.56 o
  -4   9   1     2239.65     2287.70     38.56 o
  -3   9   1      137.25      129.93      4.69 o
  -2   9   1      680.94      690.65     12.28 o
  -1   9   1     1906.39     1939.45     28.53 o
   0   9   1      516.73      532.04      9.42 o
   1   9   1      203.04      224.70      5.49 o
   2   9   1      697.15      736.89     18.36 o
   3   9   1     1030.57     1018.08     24.70 o
   4   9   1     1088.37     1056.68     24.88 o
   5   9   1       10.87       13.15      3.74 o
  -9  10   1      556.11      566.98     19.86 o
  -8  10   1      484.50      478.51     17.28 o
  -7  10   1        3.52        4.72      3.00 o
  -6  10   1       19.33       21.82      4.62 o
  -5  10   1     5713.07     5668.57    118.85 o
  -4  10   1     3302.61     3261.39     71.05 o
  -3  10   1        0.56        2.97      2.48 o
  -2  10   1      944.49      965.77     16.44 o
  -1  10   1     1504.44     1604.77     24.77 o
   0  10   1      720.33      754.97     17.08 o
   1  10   1       89.53       86.45      5.49 o
   2  10   1       70.24       83.60      6.48 o
   3  10   1      668.23      699.04     18.87 o
   4  10   1     1196.79     1213.10     30.13 o
  -9  11   1      228.44      240.10     12.54 o
  -8  11   1     1044.45     1050.80     46.71 o
  -7  11   1      942.50      955.55     27.29 o
  -6  11   1      744.43      741.63     22.37 o
  -5  11   1     1366.41     1369.51     35.02 o
  -4  11   1     2080.38     2052.81     92.70 o
  -3  11   1     3919.41     3775.24     66.88 o
  -2  11   1        1.21        3.32      4.34 o
  -1  11   1     1270.59     1335.71     24.10 o
   0  11   1     1392.32     1426.07     29.99 o
   1  11   1      166.93      185.18      8.53 o
   2  11   1      241.65      266.20     10.55 o
   3  11   1      754.55      717.02     19.80 o
  -8  12   1     1139.24     1139.96     32.45 o
  -7  12   1       48.57       55.15      6.52 o
  -6  12   1       45.00       34.82      5.33 o
  -5  12   1      236.21      237.76     11.37 o
  -4  12   1     1438.74     1450.47     43.27 o
  -3  12   1     1400.08     1321.49     31.38 o
  -2  12   1      137.17      156.67      7.48 o
  -1  12   1      805.89      832.43     25.82 o
   0  12   1      923.17      994.38     25.64 o
   1  12   1      811.27      878.22     22.11 o
  -6  13   1       12.64       11.06      4.02 o
  -5  13   1       49.63       37.31      5.61 o
  -4  13   1      688.24      680.11     31.39 o
  -3  13   1     2649.82     2543.63     48.60 o
  -2  13   1      148.85      149.43     10.91 o
  -1  13   1      221.51      201.89     11.69 o
   0 -13   2      490.42      485.96     17.69 o
   1 -13   2     1901.18     1918.00     49.66 o
   2 -13   2      244.11      262.21     19.04 o
   3 -13   2      127.41      139.98     13.05 o
   4 -13   2      677.48      695.36     25.90 o
   5 -13   2      659.14      704.04     18.00 o
   6 -13   2      529.97      527.90     23.97 o
  -2 -12   2      561.96      592.83     23.91 o
  -1 -12   2       12.14        6.86      2.91 o
   0 -12   2      501.77      518.14     15.41 o
   1 -12   2     2857.17     2926.72     54.08 o
   3 -12   2       77.34       79.15      5.59 o
   4 -12   2      366.08      378.96     11.61 o
   5 -12   2      665.36      693.54     26.72 o
   6 -12   2     1130.53     1119.10     30.08 o
   7 -12   2      103.50      123.94     12.50 o
   8 -12   2      211.15      199.60     14.68 o
  -3 -11   2      885.99      960.10     21.28 o
  -2 -11   2     1280.92     1309.44     25.84 o
  -1 -11   2      590.13      591.98     14.40 o
   0 -11   2      683.70      695.94     14.08 o
   1 -11   2     1680.81     1642.27     28.91 o
   2 -11   2     1038.14     1041.63     26.28 o
   3 -11   2       71.22       63.05      7.69 o
   4 -11   2      212.69      237.28      8.48 o
   5 -11   2       38.69       41.68      4.95 o
   6 -11   2     2640.41     2602.69     58.83 o
   7 -11   2     1732.28     1667.65     41.24 o
   8 -11   2       18.95       24.45      6.52 o
  -4 -10   2       50.45       60.26      5.44 o
  -3 -10   2      394.91      411.52     11.95 o
  -2 -10   2     3444.29     3377.93     54.79 o
  -1 -10   2     1026.93     1034.92     18.53 o
   0 -10   2      760.85      741.55     14.23 o
   1 -10   2     4231.41     4176.89     66.12 o
   2 -10   2      907.99      936.81     14.57 o
   3 -10   2     1160.50     1138.64     15.68 o
   4 -10   2      762.22      774.20     17.85 o
   5 -10   2     1006.26      987.54     22.09 o
   6 -10   2     1385.23     1448.10     30.57 o
   7 -10   2     1352.89     1360.95     34.61 o
   8 -10   2      381.23      374.29     14.61 o
   9 -10   2       83.73      108.71     12.50 o
  -5  -9   2      648.36      688.44     16.97 o
  -4  -9   2       15.04       15.24      4.46 o
  -3  -9   2      165.86      170.01      7.20 o
  -2  -9   2     1099.32     1059.33     20.87 o
  -1  -9   2     3561.31     3658.15     48.38 o
   0  -9   2       49.70       50.01      2.54 o
   1  -9   2      436.97      444.49      7.08 o
   2  -9   2     2428.42     2439.18     26.31 o
   3  -9   2     5853.15     5907.68     63.82 o
   4  -9   2      119.11      111.43      5.98 o
   5  -9   2       62.86       66.28      3.95 o
   6  -9   2      639.74      653.72     16.48 o
   7  -9   2     1737.10     1714.75     41.31 o
   8  -9   2     1111.78     1150.34     24.82 o
   9  -9   2        1.38        2.17      4.35 o
  -6  -8   2     1241.15     1176.22     24.64 o
  -5  -8   2      689.70      698.87     17.17 o
  -4  -8   2       42.96       45.21      4.27 o
  -3  -8   2       35.11       36.99      3.71 o
  -2  -8   2      468.99      465.84     10.64 o
  -1  -8   2     3557.41     3545.54     46.41 o
   0  -8   2      204.28      199.38      3.85 o
   1  -8   2      137.75      138.85      4.02 o
   2  -8   2     2155.34     2191.51     23.61 o
   3  -8   2     1521.08     1597.65     19.01 o
   4  -8   2      247.60      253.53      4.96 o
   5  -8   2      125.66      119.69      5.39 o
   6  -8   2        2.50        2.83      1.80 o
   7  -8   2     4373.95     4315.14     75.07 o
   8  -8   2      755.84      739.79     17.62 o
   9  -8   2        7.59        8.60      3.25 o
  10  -8   2      208.58      251.79     11.30 o
  -7  -7   2       22.01       18.05      3.93 o
  -6  -7   2       96.91      106.80      6.64 o
  -5  -7   2     2345.67     2368.73     40.34 o
  -4  -7   2      737.38      700.78     15.53 o
  -3  -7   2      101.63       89.44      4.87 o
  -2  -7   2       22.46       32.79      2.55 o
  -1  -7   2     1346.50     1327.03     15.77 o
   0  -7   2     3337.77     3257.76     33.78 o
   1  -7   2      177.53      182.56      4.18 o
   2  -7   2      314.11      293.06      4.93 o
   3  -7   2     6838.90     6725.63     76.62 o
   4  -7   2     1395.43     1407.29     17.96 o
   5  -7   2       26.28       27.90      2.84 o
   6  -7   2       11.24       10.39      2.00 o
   7  -7   2     2054.71     2023.36     33.88 o
   8  -7   2     3705.43     3824.69     58.15 o
   9  -7   2       64.50       67.54      5.00 o
  10  -7   2       68.67       56.52      6.11 o
  -7  -6   2        1.18        2.09      2.58 o
  -6  -6   2      132.20      126.76      8.63 o
  -5  -6   2      614.84      639.20     15.34 o
  -4  -6   2     5323.83     5402.88     81.58 o
  -3  -6   2      125.22      116.43      5.98 o
  -2  -6   2      159.07      169.90      3.66 o
  -1  -6   2     1895.67     2013.32     21.40 o
   0  -6   2      825.71      794.35     10.11 o
   1  -6   2     4247.71     4257.78     42.94 o
   2  -6   2     2139.07     2165.77     25.96 o
   3  -6   2     2194.23     2108.68     25.57 o
   4  -6   2     2882.69     2727.58     34.44 o
   5  -6   2     1631.64     1716.84     28.07 o
   6  -6   2       79.42       86.83      3.42 o
   7  -6   2      486.04      483.15      9.60 o
   8  -6   2      952.87      969.27     18.29 o
   9  -6   2     2140.69     2182.97     40.72 o
  10  -6   2        0.29        3.02      2.51 o
  -8  -5   2      984.24      993.80     23.74 o
  -7  -5   2      591.28      608.68     17.01 o
  -6  -5   2        2.61        4.60      2.25 o
  -5  -5   2     1878.54     1914.80     32.61 o
  -4  -5   2     2673.91     2736.52     36.40 o
  -3  -5   2      229.26      188.60      4.81 o
  -2  -5   2       30.04       54.46      2.81 o
  -1  -5   2     1781.32     1717.17     18.20 o
   0  -5   2    13770.83    12899.34    194.57 o
   1  -5   2     6837.25     6709.89     71.85 o
   2  -5   2     1061.02     1106.39     14.94 o
   3  -5   2       11.89       28.42      1.64 o
   4  -5   2     6843.20     6781.62     98.70 o
   5  -5   2     4675.03     4665.75     56.45 o
   6  -5   2      113.49      105.71      3.35 o
   7  -5   2     1137.79     1124.17     19.08 o
   8  -5   2      512.94      533.02     11.62 o
   9  -5   2     1791.69     1845.69     42.67 o
  10  -5   2     1917.24     1892.44     36.52 o
  -8  -4   2     1319.75     1344.10     38.13 o
  -7  -4   2     1000.36     1022.72     20.65 o
  -6  -4   2        5.13        5.50      2.00 o
  -5  -4   2      492.36      469.67     15.58 o
  -4  -4   2     1953.43     1857.52     24.66 o
  -3  -4   2     4658.89     4629.74     52.80 o
  -2  -4   2     1321.77     1313.78     17.52 o
  -1  -4   2     3336.12     3415.95     44.92 o
   0  -4   2     5761.74     5604.64    100.56 o
   1  -4   2     7807.67     7256.52    108.05 o
   2  -4   2    10919.28    10467.34    167.58 o
   3  -4   2      458.58      421.12      7.98 o
   4  -4   2      139.58      124.17      4.21 o
   5  -4   2     4365.36     4241.88     51.46 o
   6  -4   2     1062.54     1059.37     21.08 o
   7  -4   2       97.85       92.88      4.06 o
   8  -4   2      792.59      787.27     17.12 o
   9  -4   2     2488.86     2455.11     44.85 o
  10  -4   2      844.76      835.80     19.42 o
  -9  -3   2      175.76      154.64      8.43 o
  -8  -3   2      224.55      234.69      9.08 o
  -7  -3   2     1027.98     1017.17     20.10 o
  -6  -3   2      317.46      311.13      8.58 o
  -5  -3   2        8.72       12.67      2.03 o
  -4  -3   2      252.12      180.68      4.42 o
  -3  -3   2     2669.32     2354.75     27.63 o
  -2  -3   2     2731.80     2692.63     30.89 o
  -1  -3   2        0.02        0.00      0.68 o
   0  -3   2      147.75      130.93      2.34 o
   1  -3   2     6384.72     6081.24    109.07 o
   2  -3   2    14220.83    13549.18    352.80 o
   3  -3   2      433.73      451.93      6.44 o
   4  -3   2     4354.19     4271.36     51.25 o
   5  -3   2     1179.12     1084.38     16.47 o
   6  -3   2     1547.29     1593.48     26.50 o
   7  -3   2      209.02      186.22      5.55 o
   8  -3   2      876.97      894.30     16.57 o
   9  -3   2     1170.04     1157.50     20.91 o
  10  -3   2      674.38      678.64     17.18 o
  -9  -2   2      183.12      173.98      8.13 o
  -8  -2   2     1333.29     1298.27     27.29 o
  -7  -2   2     1485.79     1494.02     23.00 o
  -6  -2   2     2725.12     2694.77     37.45 o
  -5  -2   2        0.93        1.02      1.09 o
  -4  -2   2       53.07       97.52      3.04 o
  -3  -2   2      934.93      799.27     11.96 o
  -2  -2   2      116.33      118.65      2.21 o
  -1  -2   2       37.15       62.86      1.91 o
   0  -2   2      426.32      392.34      5.07 o
   1  -2   2     5007.11     4846.87    107.22 o
   2  -2   2    69333.06    64995.13   3402.66 o
   3  -2   2      209.47      209.83      6.18 o
   4  -2   2     3470.38     3713.43     49.22 o
   5  -2   2     1029.74      956.28     16.90 o
   6  -2   2      661.82      651.04     11.43 o
   7  -2   2       11.81       11.79      2.12 o
   8  -2   2      280.08      275.42      7.58 o
   9  -2   2      450.25      454.66     10.86 o
  10  -2   2     1910.38     1856.01     31.54 o
 -10  -1   2      256.49      256.06     10.26 o
  -9  -1   2     1445.44     1439.36     36.39 o
  -8  -1   2        5.20        7.99      1.93 o
  -7  -1   2     3179.41     3157.96     43.66 o
  -6  -1   2     1805.98     1822.99     26.24 o
  -5  -1   2      587.76      570.47      9.94 o
  -4  -1   2      791.85      847.56     16.77 o
  -3  -1   2     2252.05     2219.16     32.76 o
  -2  -1   2     2022.48     2074.94     23.68 o
  -1  -1   2        4.50       14.94      1.18 o
   0  -1   2      758.32      761.19      9.36 o
   1  -1   2     1112.88     1150.28     12.03 o
   2  -1   2    42335.16    40023.07   2064.50 o
   3  -1   2     8710.18     8473.56    204.08 o
   4  -1   2      402.71      441.04      7.83 o
   5  -1   2     3883.00     3894.07     52.32 o
   6  -1   2     1406.40     1346.88     20.68 o
   7  -1   2      440.00      420.49     10.30 o
   8  -1   2       42.44       42.53      3.42 o
   9  -1   2       10.69       15.80      2.70 o
  10  -1   2      778.03      806.51     18.74 o
 -10   0   2      948.07     1002.62     23.12 o
  -9   0   2      612.14      612.64     13.25 o
  -8   0   2       10.69       11.73      2.04 o
  -7   0   2     1071.42     1047.85     18.32 o
  -6   0   2     8497.86     8531.81    118.88 o
  -5   0   2      579.29      560.29      8.59 o
  -4   0   2      822.90      834.16     11.49 o
  -3   0   2     1179.46     1173.62     13.93 o
  -2   0   2     6362.98     6917.83     81.69 o
  -1   0   2    10605.74    11806.50    311.11 o
   0   0   2      167.06      171.25      2.47 o
   1   0   2     5274.25     5386.78     78.69 o
   2   0   2    10882.84    10953.91    289.66 o
   3   0   2     4933.17     4961.37     69.84 o
   4   0   2      442.72      352.97     12.85 o
   5   0   2      351.88      429.21      8.73 o
   6   0   2     5180.53     5006.22     72.46 o
   7   0   2     1050.53     1029.43     18.36 o
   8   0   2      194.79      188.56      6.52 o
   9   0   2      219.12      208.64      7.15 o
 -10   1   2      291.55      307.26     12.24 o
  -9   1   2     1682.52     1706.16     28.64 o
  -8   1   2       20.61       17.42      2.67 o
  -7   1   2     1240.23     1229.68     20.74 o
  -6   1   2     4024.75     3962.54     48.70 o
  -5   1   2     6717.74     6792.30     80.79 o
  -4   1   2     4372.62     4475.84     58.69 o
  -3   1   2      973.71     1083.32     13.11 o
  -2   1   2    10338.75    11311.37    194.86 o
  -1   1   2    20143.58    23773.68    370.67 o
   0   1   2      230.65      242.50      3.02 o
   1   1   2      657.70      681.29     10.29 o
   2   1   2     4134.54     4079.39     55.41 o
   3   1   2     6086.06     6152.64     86.47 o
   4   1   2     9261.18     9523.51    144.22 o
   5   1   2       20.63       21.23      1.80 o
   6   1   2      400.04      408.72      9.20 o
   7   1   2     1407.49     1399.13     23.93 o
   8   1   2     2328.80     2325.59     37.47 o
   9   1   2        0.79        0.30      1.96 o
 -10   2   2      260.86      292.25      9.89 o
  -9   2   2     1346.41     1328.50     23.19 o
  -8   2   2      739.62      734.45     14.18 o
  -7   2   2      256.62      254.16      7.02 o
  -6   2   2     2276.99     2279.74     31.44 o
  -5   2   2     7891.99     7918.20     86.72 o
  -4   2   2     1587.45     1581.14     18.62 o
  -3   2   2      752.57      844.07     10.46 o
  -2   2   2       36.11       51.62      4.01 o
  -1   2   2      926.17      894.25     11.44 o
   0   2   2     4983.26     4722.73     56.81 o
   1   2   2       25.43       36.81      1.67 o
   2   2   2       13.69       12.08      1.26 o
   3   2   2     6779.39     6995.26     89.98 o
   4   2   2     2899.36     2843.60     38.53 o
   5   2   2       38.63       42.35      2.46 o
   6   2   2      456.61      451.50     14.46 o
   7   2   2      255.29      235.43      8.33 o
   8   2   2      919.26      971.97     18.74 o
   9   2   2      284.70      292.92     10.88 o
 -10   3   2       35.69       38.36      4.23 o
  -9   3   2      966.32      959.46     21.12 o
  -8   3   2     2492.33     2511.25     38.68 o
  -7   3   2      231.86      228.13      7.83 o
  -6   3   2     1033.50     1064.12     18.93 o
  -5   3   2     3585.01     3751.92     45.28 o
  -4   3   2     1120.30     1072.37     14.43 o
  -3   3   2     2635.20     2634.70     32.99 o
  -2   3   2     7770.61     7822.64    100.15 o
  -1   3   2      540.80      567.06     11.56 o
   0   3   2     9986.65     9059.20    118.37 o
   1   3   2     4925.53     4667.41     51.58 o
   2   3   2      123.59      134.24      3.22 o
   3   3   2     2720.99     2662.87     36.00 o
   4   3   2     1819.02     1819.23     25.92 o
   5   3   2     1066.28     1088.34     18.89 o
   6   3   2     2424.16     2424.72     38.17 o
   7   3   2      787.15      789.62     15.85 o
   8   3   2     1537.87     1601.34     38.10 o
 -10   4   2      213.52      181.96      8.66 o
  -9   4   2      393.68      399.75     11.31 o
  -8   4   2     1725.76     1699.81     32.44 o
  -7   4   2      956.77      970.12     17.92 o
  -6   4   2     1040.84     1090.42     15.11 o
  -5   4   2     5092.21     5199.44     76.14 o
  -4   4   2     1965.95     1892.86     27.23 o
  -3   4   2     1284.85     1280.88     19.26 o
  -2   4   2      759.44      767.80      9.97 o
  -1   4   2     2873.62     2868.80     35.81 o
   0   4   2     2710.88     2689.57     31.43 o
   1   4   2     2250.74     2239.54     26.04 o
   2   4   2        7.19       10.37      2.88 o
   3   4   2      232.61      250.66      6.21 o
   4   4   2     1669.77     1688.84     28.76 o
   5   4   2     1350.88     1351.75     23.02 o
   6   4   2      231.88      226.39      7.77 o
   7   4   2     1318.37     1319.11     28.25 o
   8   4   2      278.75      304.68     12.95 o
 -10   5   2       46.61       43.56      4.39 o
  -9   5   2      478.79      480.00     12.89 o
  -8   5   2     1439.70     1392.00     22.09 o
  -7   5   2      709.23      660.83     12.73 o
  -6   5   2      138.87      141.88      4.61 o
  -5   5   2     4143.10     4057.76     56.38 o
  -4   5   2     3990.09     4013.59     51.06 o
  -3   5   2     5663.30     5611.39     79.71 o
  -2   5   2       18.27       11.00      1.54 o
  -1   5   2       16.80       10.44      1.54 o
   0   5   2     8439.77     8545.41     95.95 o
   1   5   2     6891.54     6890.96     72.23 o
   2   5   2       72.39       61.20      2.62 o
   3   5   2      711.10      728.70     13.80 o
   4   5   2       28.61       36.23      2.88 o
   5   5   2     3838.83     3856.14     58.10 o
   6   5   2      796.29      766.72     25.65 o
   7   5   2      268.21      270.24     10.32 o
 -10   6   2      251.42      264.64      9.51 o
  -9   6   2      673.15      635.64     14.03 o
  -8   6   2     1507.85     1441.56     25.95 o
  -7   6   2     2818.35     2810.07     41.33 o
  -6   6   2     1749.86     1772.44     27.14 o
  -5   6   2      342.50      363.51      7.85 o
  -4   6   2     6798.63     6849.43    105.17 o
  -3   6   2     5426.68     5503.75     68.21 o
  -2   6   2      549.65      497.38      8.00 o
  -1   6   2     1351.21     1453.43     18.72 o
   0   6   2     1537.09     1388.44     17.79 o
   1   6   2     4613.42     4822.55     51.64 o
   2   6   2     1645.41     1694.30     21.66 o
   3   6   2     4245.15     4291.35     52.17 o
   4   6   2      139.87      149.54      7.30 o
   5   6   2     1874.32     1889.35     41.49 o
   6   6   2      954.17      961.86     22.86 o
   7   6   2       19.86       17.33      3.81 o
 -10   7   2      827.90      802.09     23.71 o
  -9   7   2        4.80        4.11      2.19 o
  -8   7   2     1264.92     1209.32     20.17 o
  -7   7   2      635.40      633.00     12.61 o
  -6   7   2     1773.13     1697.88     26.42 o
  -5   7   2      765.41      773.43     15.64 o
  -4   7   2     4036.11     4156.38     65.51 o
  -3   7   2     4600.50     4682.76     63.34 o
  -2   7   2     1183.41     1034.32     14.92 o
  -1   7   2        0.37        4.83      1.05 o
   0   7   2        1.06        4.39      1.05 o
   1   7   2     1526.84     1530.86     18.37 o
   2   7   2     3028.30     3088.90     37.33 o
   3   7   2      531.43      501.36     10.08 o
   4   7   2       47.86       46.94      6.96 o
   5   7   2      750.22      770.49     19.36 o
   6   7   2     1532.97     1542.78     33.26 o
 -10   8   2      981.06     1012.10     20.48 o
  -9   8   2       38.23       35.93      3.61 o
  -8   8   2      205.19      191.21      7.89 o
  -7   8   2     1331.81     1304.25     25.10 o
  -6   8   2      967.91      970.15     19.33 o
  -5   8   2      249.86      243.92      8.04 o
  -4   8   2      250.40      257.62      7.15 o
  -3   8   2     2681.37     2689.28     37.85 o
  -2   8   2     1725.37     1667.88     22.68 o
  -1   8   2      409.41      397.20      7.92 o
   0   8   2       40.81       43.24      2.62 o
   1   8   2     1041.70     1028.65     15.34 o
   2   8   2      406.31      410.95      9.89 o
   3   8   2     1555.52     1568.08     32.16 o
   4   8   2       14.49        4.93      5.13 o
   5   8   2      725.40      747.45     37.72 o
 -10   9   2     1346.23     1379.01     25.93 o
  -9   9   2       74.64       80.48      6.38 o
  -8   9   2       34.65       36.74      5.33 o
  -7   9   2      417.24      405.11     14.73 o
  -6   9   2     3332.64     3288.23     72.27 o
  -5   9   2     1136.90     1148.89     25.14 o
  -4   9   2       72.97       90.83      7.31 o
  -3   9   2       28.45       25.83      3.35 o
  -2   9   2     1353.81     1334.43     23.29 o
  -1   9   2     1007.06     1047.71     17.35 o
   0   9   2      247.88      253.96      5.98 o
   1   9   2      556.50      609.43     14.32 o
   2   9   2     2870.26     2869.88     53.37 o
   3   9   2     1496.61     1456.52     31.17 o
   4   9   2      145.39      146.02      8.94 o
  -9  10   2      152.82      156.58     10.32 o
  -8  10   2       68.10       64.65      6.92 o
  -7  10   2      131.85      119.98     14.95 o
  -6  10   2     1057.52     1056.31     28.65 o
  -5  10   2     3077.08     3074.60     68.37 o
  -4  10   2      139.75      117.23      7.43 o
  -3  10   2     1199.98     1175.65     30.02 o
  -2  10   2     1490.67     1429.35     24.37 o
  -1  10   2      661.30      725.01     13.55 o
   0  10   2      654.51      685.33     13.47 o
   1  10   2        0.47        0.46      1.99 o
   2  10   2      602.14      635.62     17.19 o
   3  10   2     1399.72     1370.41     30.51 o
  -9  11   2      274.56      319.33     14.77 o
  -8  11   2      642.06      636.87     21.42 o
  -7  11   2      106.85       95.93      8.20 o
  -6  11   2     2016.64     1921.64     46.68 o
  -5  11   2     2022.52     1975.85     47.42 o
  -4  11   2     2751.96     2664.63     69.86 o
  -3  11   2      144.89      157.03      9.14 o
  -2  11   2     1678.92     1742.50     34.60 o
  -1  11   2     2492.25     2481.14     39.91 o
   0  11   2      989.60     1005.02     23.20 o
   1  11   2      275.60      276.26     10.52 o
   2  11   2      150.42      128.20      8.56 o
  -8  12   2      217.53      237.09     17.68 o
  -7  12   2       31.15       33.22      5.61 o
  -6  12   2      155.31      149.26     18.76 o
  -5  12   2      853.58      830.29     24.87 o
  -4  12   2     1625.06     1599.64     48.79 o
  -3  12   2     1696.33     1602.41     32.90 o
  -2  12   2      780.42      772.50     19.11 o
  -1  12   2      773.31      732.65     34.92 o
   0  12   2      498.05      559.80     16.11 o
   1  12   2      417.63      430.47     21.13 o
  -6  13   2       77.56       69.08      7.57 o
  -5  13   2      951.75      929.53     47.50 o
  -4  13   2     1219.45     1218.57     28.54 o
  -3  13   2      170.73      179.35     11.38 o
  -2  13   2      252.60      228.59     12.46 o
  -1  13   2     1357.88     1406.93     39.02 o
   0 -13   3      600.81      638.79     17.60 o
   2 -13   3      184.39      171.40     12.51 o
   3 -13   3        7.74       14.20      4.62 o
   4 -13   3      752.71      734.75     33.27 o
   5 -13   3      421.37      450.30     16.05 o
   6 -13   3       64.49       61.96      8.70 o
  -2 -12   3        1.16        2.95      2.84 o
  -1 -12   3      557.33      553.97     14.25 o
   0 -12   3     1255.50     1290.37     24.92 o
   1 -12   3      231.69      229.60      9.26 o
   2 -12   3      205.94      207.65     10.75 o
   3 -12   3      263.27      278.87     12.50 o
   4 -12   3      255.96      271.69     11.11 o
   5 -12   3     2664.37     2610.42     58.59 o
   6 -12   3       93.77      108.17     10.87 o
   7 -12   3      212.68      203.42     14.14 o
  -3 -11   3      709.75      740.43     17.67 o
  -2 -11   3      597.10      610.80     18.71 o
  -1 -11   3       87.00      100.34      6.14 o
   0 -11   3     2997.85     2941.34     43.56 o
   1 -11   3     1923.71     1889.49     32.32 o
   2 -11   3      825.24      849.43     21.57 o
   3 -11   3      723.40      757.59     17.39 o
   4 -11   3      371.18      396.49     11.35 o
   5 -11   3      785.07      795.63     22.30 o
   6 -11   3     1922.73     1842.20     60.42 o
   7 -11   3        1.74        0.00      3.80 o
   8 -11   3     1464.20     1459.03     52.01 o
  -4 -10   3      504.40      493.87     20.27 o
  -3 -10   3      810.84      810.26     18.30 o
  -2 -10   3     2618.92     2473.85     41.74 o
  -1 -10   3      263.47      285.90      6.99 o
   0 -10   3     5181.41     5143.28     65.68 o
   1 -10   3     2298.29     2292.64     28.87 o
   2 -10   3      622.96      642.49     10.91 o
   3 -10   3      410.94      431.70      7.36 o
   4 -10   3       25.02       30.03      2.95 o
   5 -10   3     3325.10     3321.43     61.60 o
   6 -10   3     1075.06     1074.42     28.19 o
   7 -10   3      566.79      529.81     23.98 o
   8 -10   3      406.74      382.24     20.69 o
   9 -10   3      366.00      403.89     22.32 o
  -5  -9   3      482.78      447.52     12.98 o
  -4  -9   3      184.58      182.73     18.29 o
  -3  -9   3     2738.93     2661.09     44.44 o
  -2  -9   3      544.52      594.86     13.78 o
  -1  -9   3     3360.46     3372.45     44.91 o
   0  -9   3        5.48        6.56      1.22 o
   1  -9   3     5473.18     5425.89     55.34 o
   2  -9   3     5491.39     5426.91     55.33 o
   3  -9   3      988.37      985.69     12.27 o
   4  -9   3      776.00      808.61     12.14 o
   5  -9   3     1419.66     1396.25     28.70 o
   6  -9   3      567.90      584.00     17.72 o
   7  -9   3     1475.57     1541.52     37.77 o
   8  -9   3      261.14      281.84     16.87 o
   9  -9   3     1081.42     1016.88     40.43 o
  -6  -8   3     1145.50     1131.60     23.84 o
  -5  -8   3      511.22      531.83     13.87 o
  -4  -8   3        8.31        5.17      2.28 o
  -3  -8   3      534.40      549.60     14.57 o
  -2  -8   3      778.02      775.43     13.20 o
  -1  -8   3      338.11      347.51      6.89 o
   0  -8   3      297.85      301.17      5.29 o
   1  -8   3     1317.63     1307.68     15.13 o
   2  -8   3     2737.67     2717.45     28.82 o
   3  -8   3     1005.39      982.26     13.65 o
   4  -8   3      354.94      359.34      6.44 o
   5  -8   3      355.54      369.63      9.53 o
   6  -8   3     1439.88     1416.58     29.70 o
   7  -8   3      236.74      244.13      8.68 o
   8  -8   3      215.11      216.75     10.36 o
   9  -8   3      103.22       96.76     11.42 o
  10  -8   3     1122.84     1124.51     44.81 o
  -7  -7   3       10.97       22.63      3.86 o
  -6  -7   3     1824.12     1750.21     32.21 o
  -5  -7   3     2123.07     2087.81     36.29 o
  -4  -7   3      192.31      196.54      7.13 o
  -3  -7   3     2044.73     1889.02     78.08 o
  -2  -7   3      269.18      267.02      6.14 o
  -1  -7   3     1559.91     1536.25     19.85 o
   0  -7   3     1309.39     1362.79     15.42 o
   1  -7   3      328.83      312.77      4.92 o
   2  -7   3     2275.83     2296.67     25.83 o
   3  -7   3      731.36      702.50     10.30 o
   4  -7   3      768.21      780.71     11.79 o
   5  -7   3      127.09      143.08      4.71 o
   6  -7   3     2680.51     2688.47     43.40 o
   7  -7   3     4145.35     4373.28     67.61 o
   8  -7   3      140.63      143.87      9.79 o
   9  -7   3      289.55      320.12     12.39 o
  10  -7   3      580.21      596.15     28.88 o
  -7  -6   3        0.64        1.48      2.31 o
  -6  -6   3      559.66      543.71     13.61 o
  -5  -6   3     4202.15     4095.83     63.95 o
  -4  -6   3      254.80      233.60      7.37 o
  -3  -6   3        6.55        6.06      1.35 o
  -2  -6   3     1378.29     1344.92     20.86 o
  -1  -6   3     5169.18     5223.41     60.80 o
   0  -6   3     3195.05     3137.76     32.32 o
   1  -6   3      183.00      182.63      3.66 o
   2  -6   3       18.08       23.67      1.71 o
   3  -6   3     2643.18     2617.61     30.55 o
   4  -6   3      257.73      232.70      4.92 o
   5  -6   3      298.59      302.41     10.42 o
   6  -6   3      529.64      536.29     10.15 o
   7  -6   3     3052.20     3054.75     53.22 o
   8  -6   3     3991.30     3982.93     68.73 o
   9  -6   3      110.26      118.10      5.92 o
  10  -6   3      123.70      125.58     13.59 o
  -8  -5   3      402.26      389.32     12.87 o
  -7  -5   3      848.67      836.69     18.30 o
  -6  -5   3     2547.44     2427.79     40.56 o
  -5  -5   3     6269.89     6037.40     90.73 o
  -4  -5   3     1603.39     1519.01     26.16 o
  -3  -5   3      359.32      386.36      7.27 o
  -2  -5   3      471.66      419.63      9.69 o
  -1  -5   3     3288.57     3350.96     39.44 o
   0  -5   3    13191.08    13007.01    248.73 o
   1  -5   3      425.66      423.98      6.28 o
   2  -5   3     5244.41     5297.94     72.01 o
   3  -5   3     6233.04     5898.81     65.52 o
   4  -5   3     1189.13     1196.48     21.90 o
   5  -5   3      176.05      151.67      3.69 o
   6  -5   3        4.64        5.44      1.63 o
   7  -5   3     1050.89     1061.27     18.39 o
   8  -5   3     2696.63     2640.50     47.07 o
   9  -5   3      684.71      705.63     16.53 o
  10  -5   3       57.87       18.48      5.43 o
  -8  -4   3     3122.81     3080.01     50.98 o
  -7  -4   3       50.38       49.54      4.78 o
  -6  -4   3      466.87      437.46     10.98 o
  -5  -4   3     2496.85     2427.37     39.30 o
  -4  -4   3     4313.25     4301.81     59.53 o
  -3  -4   3     4381.66     4589.94     57.50 o
  -2  -4   3       59.48       65.80      2.47 o
  -1  -4   3    16720.04    16626.39    399.93 o
   0  -4   3     5823.28     5619.47     75.49 o
   1  -4   3     4971.66     5025.25     62.87 o
   2  -4   3     1664.20     1901.17     22.23 o
   3  -4   3    18077.97    17701.69    624.24 o
   4  -4   3     1574.08     1522.91     18.75 o
   5  -4   3     1162.29     1305.56     19.37 o
   6  -4   3      876.00      874.65     14.34 o
   7  -4   3       41.22       46.80      3.17 o
   8  -4   3     2827.45     2828.85     49.88 o
   9  -4   3     3337.88     3308.57     58.56 o
  10  -4   3      245.81      238.41     10.92 o
  -9  -3   3      710.25      753.35     19.41 o
  -8  -3   3     1001.69      975.83     20.09 o
  -7  -3   3      763.85      750.33     16.04 o
  -6  -3   3        3.61        4.67      1.93 o
  -5  -3   3      780.78      774.37     12.75 o
  -4  -3   3     2503.66     2467.35     31.48 o
  -3  -3   3     7350.58     7684.78     85.72 o
  -2  -3   3      254.21      255.04     13.85 o
  -1  -3   3     2282.89     2324.24     32.23 o
   0  -3   3    11997.25    11467.82    134.57 o
   1  -3   3     3418.95     3319.44     34.48 o
   2  -3   3      320.68      339.34      4.71 o
   3  -3   3     2336.40     2356.24     25.39 o
   4  -3   3      611.13      592.29      9.45 o
   5  -3   3       21.40       14.09      1.84 o
   6  -3   3      366.09      371.80      7.67 o
   7  -3   3      318.40      335.68      9.05 o
   8  -3   3     2184.31     2145.70     34.13 o
   9  -3   3      643.24      671.29     13.99 o
  10  -3   3      607.70      602.81     19.44 o
  -9  -2   3      476.89      502.23     14.56 o
  -8  -2   3     1396.32     1396.61     30.28 o
  -7  -2   3      208.35      197.44      7.46 o
  -6  -2   3      109.58      103.75      3.80 o
  -5  -2   3      418.36      463.01      8.50 o
  -4  -2   3     6076.60     6132.85     73.72 o
  -3  -2   3      698.58      622.50      9.07 o
  -2  -2   3     1188.81     1125.18     17.55 o
  -1  -2   3       23.65       13.62      1.02 o
   0  -2   3      207.10      186.88      2.65 o
   1  -2   3      358.39      310.39      4.05 o
   2  -2   3     1303.50     1294.30     14.36 o
   3  -2   3      534.84      598.15      8.19 o
   4  -2   3     6094.83     5949.07     77.61 o
   5  -2   3      405.84      333.52     10.82 o
   6  -2   3      621.67      571.90     23.17 o
   7  -2   3       65.15       69.48      3.83 o
   8  -2   3     1152.98     1125.28     20.13 o
   9  -2   3     1795.71     1785.30     35.88 o
  10  -2   3      408.80      434.43     16.55 o
 -10  -1   3      351.01      355.17     12.04 o
  -9  -1   3        7.91        9.30      3.57 o
  -8  -1   3      625.56      632.72     14.18 o
  -7  -1   3     1773.73     1745.44     25.95 o
  -6  -1   3     2747.83     2765.21     38.12 o
  -5  -1   3        2.15        2.76      1.64 o
  -4  -1   3     6983.06     7308.52     93.33 o
  -3  -1   3      625.31      557.43      7.56 o
  -2  -1   3     3658.05     3653.80     55.22 o
  -1  -1   3      558.13      577.84      6.26 o
   0  -1   3      383.79      389.52      5.23 o
   1  -1   3     4233.02     4179.18     48.72 o
   2  -1   3      510.19      504.99      7.82 o
   3  -1   3     3038.58     3279.05     46.92 o
   4  -1   3     1840.88     1911.79     33.11 o
   5  -1   3     4506.02     4525.89     65.21 o
   6  -1   3     3292.06     3252.18     45.04 o
   7  -1   3        5.17        4.97      1.80 o
   8  -1   3       90.40       89.93      6.36 o
   9  -1   3     1606.36     1666.19     28.59 o
 -10   0   3      515.71      550.95     15.40 o
  -9   0   3       28.18       29.89      3.83 o
  -8   0   3      461.86      484.16     10.86 o
  -7   0   3     2451.63     2454.66     34.58 o
  -6   0   3     2606.70     2635.73     33.24 o
  -5   0   3     1300.97     1320.00     17.52 o
  -4   0   3     1279.07     1378.31     17.98 o
  -3   0   3     9998.87    10395.33    131.80 o
  -2   0   3      121.78      155.18      3.01 o
  -1   0   3     1746.41     1848.55     21.41 o
   0   0   3      890.40      915.36     11.45 o
   1   0   3     2663.92     2572.17     29.13 o
   2   0   3     6831.84     6750.53     74.59 o
   3   0   3     5198.89     5312.26     78.33 o
   4   0   3       92.18       54.54      2.52 o
   5   0   3     1934.71     1890.42     27.29 o
   6   0   3     1135.31     1167.75     18.60 o
   7   0   3     1645.53     1660.35     27.40 o
   8   0   3       27.39       32.87      3.18 o
   9   0   3      744.29      799.17     16.56 o
 -10   1   3     2164.71     2139.09     51.09 o
  -9   1   3      110.39      117.83      5.47 o
  -8   1   3      245.96      237.71      8.01 o
  -7   1   3     3741.73     3803.87     51.21 o
  -6   1   3     1928.90     1929.69     27.42 o
  -5   1   3     1308.93     1353.82     17.94 o
  -4   1   3      234.64      301.77      5.14 o
  -3   1   3      727.08      656.00      8.43 o
  -2   1   3   115550.29   120449.54   7512.02 o
  -1   1   3      487.45      473.95      5.72 o
   0   1   3     2458.14     2632.72     25.13 o
   1   1   3     2281.02     2093.28     24.48 o
   2   1   3     2438.60     2335.47     29.16 o
   3   1   3     6245.94     6424.66     83.47 o
   4   1   3       54.01       55.87      2.98 o
   5   1   3     1199.09     1199.61     17.15 o
   6   1   3     3929.14     3942.92     54.25 o
   7   1   3      767.77      773.04     15.12 o
   8   1   3      896.20      890.75     18.44 o
   9   1   3       26.76       27.44      3.49 o
 -10   2   3     1397.34     1409.39     29.03 o
  -9   2   3      557.21      569.28     14.46 o
  -8   2   3      182.27      186.07      5.82 o
  -7   2   3     1086.31     1062.88     15.32 o
  -6   2   3     1079.90     1037.31     14.64 o
  -5   2   3     2412.55     2429.87     28.18 o
  -4   2   3     3718.72     3835.32     40.53 o
  -3   2   3     4724.89     4765.08     57.01 o
  -2   2   3     2167.50     2092.99     26.27 o
  -1   2   3     7999.90     8061.20     78.77 o
   0   2   3      182.68      185.05      3.41 o
   1   2   3      295.87      339.86      4.86 o
   2   2   3     7468.30     7684.45    101.58 o
   3   2   3     3649.77     3529.01     43.67 o
   4   2   3        7.24       12.49      2.11 o
   5   2   3       51.22       59.07      2.75 o
   6   2   3      725.89      734.53     13.47 o
   7   2   3     2307.91     2252.78     36.22 o
   8   2   3       74.08       84.65      5.16 o
   9   2   3      233.58      218.69      8.00 o
 -10   3   3      659.18      664.60     16.76 o
  -9   3   3      951.78      950.55     20.90 o
  -8   3   3      168.42      170.94      6.58 o
  -7   3   3      768.93      801.62     13.17 o
  -6   3   3      785.16      769.64     11.52 o
  -5   3   3     2907.79     2925.04     31.69 o
  -4   3   3     1764.39     1756.00     20.84 o
  -3   3   3      160.20      164.73      7.51 o
  -2   3   3     1930.94     1852.35     28.12 o
  -1   3   3     1517.65     1371.49     21.46 o
   0   3   3      183.52      173.50      3.30 o
   1   3   3      102.20      105.15      2.43 o
   2   3   3     6548.78     6670.18     80.29 o
   3   3   3     4541.97     4401.83     58.14 o
   4   3   3     1434.01     1428.69     21.24 o
   5   3   3      131.19      137.04      4.98 o
   6   3   3     1670.59     1693.32     28.14 o
   7   3   3      900.97      953.24     23.25 o
   8   3   3        8.87        7.38      2.90 o
 -10   4   3      488.13      499.95     13.81 o
  -9   4   3     1134.20     1155.57     24.28 o
  -8   4   3      395.19      399.14     15.12 o
  -7   4   3      277.50      276.40      6.72 o
  -6   4   3       10.14       15.53      1.55 o
  -5   4   3     2180.80     2171.71     30.64 o
  -4   4   3     3065.98     3148.76     35.91 o
  -3   4   3      605.67      617.00      9.02 o
  -2   4   3      400.36      365.40      6.01 o
  -1   4   3        5.34       11.45      1.40 o
   0   4   3     4427.58     4120.69     47.22 o
   1   4   3     2300.69     2514.96     27.71 o
   2   4   3     1766.59     1771.13     23.40 o
   3   4   3     2080.19     2158.07     30.43 o
   4   4   3     3354.51     3329.31     45.60 o
   5   4   3     1245.15     1290.10     22.37 o
   6   4   3      949.82      968.21     21.08 o
   7   4   3     2565.27     2647.97     42.55 o
   8   4   3      277.05      283.29     10.67 o
 -10   5   3      197.36      209.69     13.15 o
  -9   5   3     2571.35     2517.82     46.46 o
  -8   5   3     1472.77     1446.14     22.96 o
  -7   5   3       47.90       40.19      2.85 o
  -6   5   3       48.63       32.08      2.65 o
  -5   5   3      832.72      792.98     14.99 o
  -4   5   3     4787.51     4694.18     59.30 o
  -3   5   3      663.72      671.55     13.88 o
  -2   5   3      782.58      853.31     12.26 o
  -1   5   3     9610.14     9269.97    122.20 o
   0   5   3     1144.63      944.19     11.03 o
   1   5   3      636.39      587.06      8.71 o
   2   5   3      141.77      177.40      4.45 o
   3   5   3     2386.07     2416.91     34.20 o
   4   5   3     3768.11     3790.08     56.72 o
   5   5   3     1263.58     1271.21     22.55 o
   6   5   3        2.95        5.07      2.07 o
   7   5   3     1338.02     1302.96     28.87 o
 -10   6   3       59.57       60.32      5.22 o
  -9   6   3      995.49     1009.14     19.74 o
  -8   6   3     2884.72     2845.16     46.58 o
  -7   6   3     2181.22     2207.61     33.51 o
  -6   6   3      884.42      897.10     15.66 o
  -5   6   3     3384.16     3255.06     50.86 o
  -4   6   3     3220.70     3090.51     49.73 o
  -3   6   3     8604.72     8813.36    100.09 o
  -2   6   3     1522.41     1637.32     24.14 o
  -1   6   3     1633.68     1647.11     24.49 o
   0   6   3     4986.86     5042.58     53.91 o
   1   6   3     1051.12     1045.72     13.22 o
   2   6   3        2.37        4.17      1.07 o
   3   6   3      145.94      144.25      4.39 o
   4   6   3     6352.71     6356.44     92.47 o
   5   6   3     3085.81     3114.27     48.60 o
   6   6   3      292.42      316.24     11.19 o
   7   6   3      148.40      156.17      8.86 o
 -10   7   3      152.96      146.17      6.51 o
  -9   7   3      291.66      301.39     10.51 o
  -8   7   3     4276.31     4196.29     54.73 o
  -7   7   3     2577.45     2505.68     37.70 o
  -6   7   3      224.85      233.21      9.01 o
  -5   7   3      879.06      863.08     18.29 o
  -4   7   3     3501.56     3597.61     57.47 o
  -3   7   3     3413.04     3427.32     43.22 o
  -2   7   3     2021.06     2110.50     41.48 o
  -1   7   3      381.20      350.71      9.29 o
   0   7   3     2326.56     2429.53     29.07 o
   1   7   3     2314.75     2316.60     28.04 o
   2   7   3     1525.06     1513.30     23.38 o
   3   7   3     2577.79     2624.67     37.76 o
   4   7   3     1083.69     1126.31     20.99 o
   5   7   3      932.38      921.90     22.19 o
   6   7   3      132.57      106.59     10.77 o
 -10   8   3        0.76        1.57      2.28 o
  -9   8   3      144.10      144.61      6.28 o
  -8   8   3      389.30      399.54     18.19 o
  -7   8   3     1667.65     1663.70     29.41 o
  -6   8   3      369.40      366.45      9.84 o
  -5   8   3       55.09       55.15      5.31 o
  -4   8   3     1226.96     1207.51     22.11 o
  -3   8   3     2408.55     2494.43     35.45 o
  -2   8   3      975.83      979.33     24.32 o
  -1   8   3       28.43       36.26      2.71 o
   0   8   3      941.29      936.72     14.27 o
   1   8   3     4478.74     4678.88     57.40 o
   2   8   3       11.19       18.90      3.27 o
   3   8   3      453.03      440.07     10.88 o
   4   8   3      233.44      234.94      9.57 o
   5   8   3      594.12      651.12     18.18 o
 -10   9   3      769.12      761.65     17.03 o
  -9   9   3       20.21       22.28      3.84 o
  -8   9   3      394.92      388.53     19.06 o
  -7   9   3      281.11      269.75     11.86 o
  -6   9   3      616.21      598.18     18.95 o
  -5   9   3        0.43        0.00      1.89 o
  -4   9   3      463.16      449.33     12.90 o
  -3   9   3     3610.29     3457.24     95.46 o
  -2   9   3     1051.50     1026.01     18.97 o
  -1   9   3      769.41      780.62     14.11 o
   0   9   3      263.89      252.15      6.77 o
   1   9   3     1057.22     1077.88     16.45 o
   2   9   3     1347.11     1364.37     24.46 o
   3   9   3      219.26      198.36      8.76 o
   4   9   3      203.62      203.65     17.62 o
  -9  10   3      154.36      156.26     11.69 o
  -8  10   3      292.90      281.64     13.07 o
  -7  10   3      163.89      150.47      9.52 o
  -6  10   3     1406.12     1343.21     34.71 o
  -5  10   3       50.03       46.39      5.48 o
  -4  10   3      296.64      269.88     11.37 o
  -3  10   3       99.26       96.66      7.57 o
  -2  10   3     2207.38     2133.16     41.68 o
  -1  10   3     1172.37     1156.57     18.68 o
   0  10   3       15.69       28.09      6.09 o
   1  10   3      587.08      645.34     12.44 o
   2  10   3     1101.32     1162.03     26.38 o
   3  10   3      392.95      347.76     19.66 o
  -8  11   3        1.76        0.40      3.63 o
  -7  11   3      855.30      851.73     25.80 o
  -6  11   3     2679.07     2664.70     61.61 o
  -5  11   3     1165.55     1177.66     31.85 o
  -4  11   3      310.41      313.22     17.42 o
  -3  11   3      760.24      749.38     28.93 o
  -2  11   3      671.91      678.05     17.18 o
  -1  11   3     3013.54     3032.13     42.42 o
   0  11   3       54.76       57.94      4.50 o
   1  11   3      816.70      820.85     20.76 o
   2  11   3      518.67      551.33     16.43 o
  -8  12   3       20.41       22.06      5.09 o
  -7  12   3      170.54      158.17     11.69 o
  -6  12   3      870.95      897.29     26.96 o
  -5  12   3      664.36      680.70     22.11 o
  -4  12   3      105.99      109.28     11.42 o
  -3  12   3       27.82       40.97      5.46 o
  -2  12   3     1151.91     1167.57     26.73 o
  -1  12   3     2114.62     2180.46     42.59 o
   0  12   3      799.51      792.43     20.29 o
  -6  13   3      184.15      184.17     11.46 o
  -5  13   3     1298.27     1314.76     49.23 o
  -4  13   3      268.48      286.35     10.99 o
  -3  13   3      119.88      106.05      7.58 o
  -2  13   3      785.94      872.14     27.70 o
   0 -13   4      951.82     1008.63     24.97 o
   1 -13   4        0.10        0.00      3.00 o
   2 -13   4      696.10      728.23     23.33 o
   3 -13   4      546.31      536.15     26.70 o
   4 -13   4      933.20      960.91     39.31 o
   5 -13   4        5.15       10.95      4.35 o
   6 -13   4      849.36      939.02     26.59 o
  -1 -12   4      418.89      417.16     11.94 o
   0 -12   4      880.63      924.08     22.75 o
   1 -12   4       50.66       41.60      4.04 o
   2 -12   4      592.19      583.33     19.46 o
   3 -12   4      753.74      750.76     22.76 o
   4 -12   4      282.66      280.51     11.23 o
   5 -12   4      120.62      116.12      8.20 o
   6 -12   4        0.47        1.63      3.80 o
   7 -12   4      512.25      597.58     26.69 o
  -3 -11   4     1430.33     1479.76     36.18 o
  -2 -11   4       71.00       61.62      5.13 o
  -1 -11   4        2.20        2.78      2.17 o
   0 -11   4     2675.90     2618.55     43.22 o
   1 -11   4      806.54      821.16     18.39 o
   2 -11   4      684.16      697.25     14.68 o
   3 -11   4      847.10      876.21     19.13 o
   4 -11   4      641.90      638.21     13.76 o
   5 -11   4     2621.09     2518.91     77.77 o
   6 -11   4        4.72        3.80      4.35 o
   7 -11   4      109.78      121.77     12.50 o
   8 -11   4      408.12      427.39     22.32 o
  -4 -10   4     1023.40     1023.64     31.42 o
  -3 -10   4      866.81      887.40     19.39 o
  -2 -10   4      222.75      222.36      8.01 o
  -1 -10   4      575.92      555.22     13.00 o
   0 -10   4      643.33      633.88     10.66 o
   1 -10   4     3446.38     3424.97     41.37 o
   2 -10   4       21.71       25.16      2.32 o
   3 -10   4        0.85        3.70      2.00 o
   4 -10   4     1281.91     1381.98     21.91 o
   5 -10   4     2697.05     2729.12     59.92 o
   6 -10   4      814.00      822.15     32.21 o
   7 -10   4       97.48       90.24     10.33 o
   8 -10   4      187.51      217.54     15.23 o
   9 -10   4     1498.66     1602.93     58.03 o
  -5  -9   4      664.37      624.77     15.83 o
  -4  -9   4      891.90      872.66     19.00 o
  -3  -9   4     1908.49     1915.75     33.68 o
  -2  -9   4     1021.49     1076.56     20.84 o
  -1  -9   4        4.86        4.00      1.57 o
   0  -9   4     3026.62     3024.06     34.91 o
   1  -9   4     3685.49     3730.77     39.06 o
   2  -9   4     2775.84     2797.21     30.00 o
   3  -9   4        8.58       10.87      1.90 o
   4  -9   4     2192.02     2142.31     26.22 o
   5  -9   4     3766.21     3824.56     69.50 o
   6  -9   4      669.64      664.50     27.28 o
   7  -9   4       46.15       44.56      7.61 o
   8  -9   4       15.91       17.39      5.98 o
   9  -9   4     1395.48     1472.68     54.18 o
  -6  -8   4      147.72      149.33      7.77 o
  -5  -8   4      177.25      154.30      9.71 o
  -4  -8   4     1359.91     1311.33     24.90 o
  -3  -8   4      578.23      617.93     15.53 o
  -2  -8   4      918.15      933.02     16.26 o
  -1  -8   4     1330.82     1337.30     20.33 o
   0  -8   4        1.36        3.58      1.15 o
   1  -8   4     5832.66     5684.01     57.51 o
   2  -8   4     1038.67     1044.02     13.33 o
   3  -8   4       86.72       92.83      3.14 o
   4  -8   4      600.49      607.49      9.84 o
   5  -8   4     1467.12     1488.05     22.15 o
   6  -8   4     1728.90     1717.18     49.72 o
   7  -8   4     1251.57     1261.88     45.44 o
   8  -8   4      347.36      389.23     20.69 o
   9  -8   4      903.56      961.92     39.31 o
  -7  -7   4     1386.12     1421.72     28.26 o
  -6  -7   4     1529.32     1548.62     40.88 o
  -5  -7   4       10.86        5.07      2.35 o
  -4  -7   4      476.84      464.52     11.61 o
  -3  -7   4      523.92      563.07     12.64 o
  -2  -7   4     1652.96     1671.58     26.36 o
  -1  -7   4      106.19      127.48      3.62 o
   0  -7   4      315.24      330.41      5.11 o
   1  -7   4     1595.32     1633.60     20.15 o
   2  -7   4     2246.87     2136.01     25.63 o
   3  -7   4      430.20      416.32      7.55 o
   4  -7   4       24.51       22.82      1.83 o
   5  -7   4      425.34      380.23      8.97 o
   6  -7   4     2978.70     3016.07     52.90 o
   7  -7   4      203.38      184.57      8.21 o
   8  -7   4      130.00      139.19     13.05 o
   9  -7   4     1270.18     1256.03     47.05 o
  -7  -6   4      364.74      370.57     11.19 o
  -6  -6   4      802.93      851.22     18.33 o
  -5  -6   4     1337.24     1378.63     25.43 o
  -4  -6   4        9.17       16.73      2.56 o
  -3  -6   4      967.48     1009.49     16.64 o
  -2  -6   4      457.76      433.10      8.90 o
  -1  -6   4      807.33      758.99     11.15 o
   0  -6   4      164.88      194.90      3.83 o
   1  -6   4     1588.64     1522.89     18.65 o
   2  -6   4     2838.18     2663.30     31.07 o
   3  -6   4     2598.24     2671.44     31.32 o
   4  -6   4     1053.29     1036.88     20.68 o
   5  -6   4      105.20      133.42      4.07 o
   6  -6   4      705.93      721.80     14.32 o
   7  -6   4     5256.81     5365.26     90.01 o
   8  -6   4      194.39      183.67      8.49 o
   9  -6   4      995.34      941.78     37.69 o
  10  -6   4      816.19      833.09     36.01 o
  -8  -5   4      337.79      327.44     10.65 o
  -7  -5   4        6.05       12.86      2.77 o
  -6  -5   4     2150.80     2195.19     37.30 o
  -5  -5   4     1022.66     1018.56     19.67 o
  -4  -5   4      141.10      151.95      6.24 o
  -3  -5   4      542.82      576.21      9.73 o
  -2  -5   4     2378.80     2123.56     29.05 o
  -1  -5   4     4046.17     3914.45     54.01 o
   0  -5   4      408.15      398.09      6.10 o
   1  -5   4     1200.06     1352.25     16.49 o
   2  -5   4      900.35      804.73      9.81 o
   3  -5   4     3582.20     3484.90     39.96 o
   4  -5   4     7401.46     7622.17    116.32 o
   5  -5   4      257.60      287.48      7.31 o
   6  -5   4      479.20      492.09      9.37 o
   7  -5   4     1884.59     1887.94     29.95 o
   8  -5   4     1167.85     1136.72     22.91 o
   9  -5   4      167.02      180.54     13.59 o
  10  -5   4      527.58      320.87     19.61 o
  -8  -4   4     1042.65      977.21     20.57 o
  -7  -4   4      395.15      409.13     11.04 o
  -6  -4   4     1925.68     1858.26     31.87 o
  -5  -4   4     4334.90     4400.74     66.97 o
  -4  -4   4     1148.13     1066.02     17.50 o
  -3  -4   4      158.54      162.12      4.25 o
  -2  -4   4       67.49       32.48      1.98 o
  -1  -4   4     4406.08     4246.53     57.75 o
   0  -4   4    12122.96    12269.91    150.36 o
   1  -4   4       32.82       39.63      2.67 o
   2  -4   4     6597.21     6346.74     86.20 o
   3  -4   4    10021.88    10278.01    212.26 o
   4  -4   4    12839.93    12506.79    327.19 o
   5  -4   4      577.11      583.67      9.60 o
   6  -4   4     1026.42     1047.65     16.63 o
   7  -4   4      222.22      225.39      6.22 o
   8  -4   4     3580.04     3607.65     63.23 o
   9  -4   4       97.56       98.39      9.78 o
  10  -4   4      394.98      381.08     21.78 o
  -9  -3   4     1623.52     1651.65     34.37 o
  -8  -3   4       90.21       89.13      6.90 o
  -7  -3   4      481.44      466.57     13.66 o
  -6  -3   4      691.01      645.36     13.80 o
  -5  -3   4     5190.32     5176.79     77.46 o
  -4  -3   4    10512.71    11156.10    132.36 o
  -3  -3   4      255.50      343.28      7.01 o
  -2  -3   4       33.23       23.20      1.69 o
  -1  -3   4     1500.08     1354.17     17.43 o
   0  -3   4     1144.79     1144.72     12.74 o
   1  -3   4     2479.39     2591.63     28.61 o
   2  -3   4     2224.61     2356.91     23.59 o
   3  -3   4     7621.85     7491.26    126.03 o
   4  -3   4    16838.69    16405.40    485.90 o
   5  -3   4      304.99      311.34      6.42 o
   6  -3   4       26.44       24.60      2.08 o
   7  -3   4     2128.51     2103.78     33.02 o
   8  -3   4      368.94      359.88     31.07 o
   9  -3   4      142.32      157.44      7.89 o
  10  -3   4      334.65      354.84     20.68 o
  -9  -2   4      483.24      502.86     13.07 o
  -8  -2   4      191.69      195.17      8.54 o
  -7  -2   4      873.06      834.59     16.86 o
  -6  -2   4        2.29        3.76      1.47 o
  -5  -2   4     3240.47     3277.82     44.04 o
  -4  -2   4     2811.19     2863.05     35.86 o
  -3  -2   4       14.10       10.27      0.90 o
  -2  -2   4     2208.35     2192.91     24.86 o
  -1  -2   4       45.61       64.21      1.91 o
   0  -2   4     2633.66     2628.41     27.47 o
   1  -2   4     2652.86     2656.20     32.83 o
   2  -2   4       50.81       70.05      1.66 o
   3  -2   4     2734.41     2793.99     29.87 o
   4  -2   4     5657.67     5556.31     67.96 o
   5  -2   4     2205.15     2210.09     31.14 o
   6  -2   4      567.23      636.36     24.47 o
   7  -2   4      543.15      518.06     10.93 o
   8  -2   4     2339.33     2289.15     42.70 o
   9  -2   4       94.54      116.62      7.19 o
 -10  -1   4       97.21      101.42     13.27 o
  -9  -1   4      997.49     1037.31     23.34 o
  -8  -1   4      331.50      335.92      9.44 o
  -7  -1   4      622.87      616.32     11.45 o
  -6  -1   4       43.69       42.54      2.73 o
  -5  -1   4     1531.88     1582.02     22.67 o
  -4  -1   4     6060.69     6235.86     70.04 o
  -3  -1   4     2097.78     2123.56     29.35 o
  -2  -1   4       73.48       72.05      2.96 o
  -1  -1   4     7849.14     8345.63     89.25 o
   0  -1   4        9.91       15.79      1.44 o
   1  -1   4      256.86      234.11      3.71 o
   2  -1   4     2560.02     2516.93     33.72 o
   3  -1   4     2787.27     2961.85     65.60 o
   4  -1   4     6298.24     6298.20     88.84 o
   5  -1   4     1035.14     1049.39     31.76 o
   6  -1   4      456.35      437.44      9.35 o
   7  -1   4       91.02       97.73      4.36 o
   8  -1   4     1204.56     1218.43     25.74 o
   9  -1   4     1008.37      978.99     22.65 o
 -10   0   4      158.46      155.70      8.21 o
  -9   0   4      214.19      213.36      8.47 o
  -8   0   4      151.33      142.25      4.94 o
  -7   0   4     2771.17     2830.05     46.86 o
  -6   0   4      166.95      172.26      4.70 o
  -5   0   4     1704.69     1751.62     22.60 o
  -4   0   4     5229.44     5361.29     56.88 o
  -3   0   4     5853.04     5878.45     70.69 o
  -2   0   4      706.85      661.37      8.02 o
  -1   0   4     2161.03     2269.21     21.51 o
   0   0   4     2229.78     2281.23     23.96 o
   1   0   4     1186.29     1207.36     15.96 o
   2   0   4     1526.36     1569.93     18.54 o
   3   0   4      291.25      286.30     11.41 o
   4   0   4     1296.91     1242.98     19.05 o
   5   0   4     4615.50     4546.94     61.07 o
   6   0   4     2395.00     2372.32     34.23 o
   7   0   4       58.37       67.43      4.04 o
   8   0   4      229.61      246.17     12.37 o
   9   0   4      477.27      464.21     19.55 o
 -10   1   4      143.32      152.71      9.59 o
  -9   1   4      433.23      437.04     10.43 o
  -8   1   4     1591.67     1590.66     24.17 o
  -7   1   4     1947.29     2011.38     28.85 o
  -6   1   4     2434.31     2555.03     32.43 o
  -5   1   4      189.61      206.63      4.22 o
  -4   1   4     4102.64     4322.46     45.61 o
  -3   1   4    32804.32    35886.02   1050.94 o
  -2   1   4     2563.61     2514.29     28.85 o
  -1   1   4     2117.58     2247.38     21.33 o
   0   1   4     5033.52     4958.12     51.11 o
   1   1   4     5426.82     5512.88     62.42 o
   2   1   4    10087.06     9931.63    131.01 o
   3   1   4     1396.35     1461.78     21.01 o
   4   1   4      371.03      338.88      7.27 o
   5   1   4     1767.48     1785.73     24.35 o
   6   1   4      734.13      756.11     14.97 o
   7   1   4     1531.69     1548.43     26.32 o
   8   1   4      410.99      435.76     13.00 o
   9   1   4     1010.10     1057.17     24.57 o
 -10   2   4     1134.94     1156.02     24.95 o
  -9   2   4       75.23       89.44      5.67 o
  -8   2   4        1.19        2.44      1.38 o
  -7   2   4     1380.95     1376.97     20.68 o
  -6   2   4     3742.97     3803.57     43.53 o
  -5   2   4     2569.64     2678.20     29.34 o
  -4   2   4     1463.51     1502.49     19.64 o
  -3   2   4    21464.50    23427.85    547.67 o
  -2   2   4     8084.27     8166.86     90.54 o
  -1   2   4     1027.17     1002.26     10.86 o
   0   2   4      175.31      167.86      4.40 o
   1   2   4     2190.33     2115.18     26.83 o
   2   2   4    13330.94    13502.66    162.07 o
   3   2   4     2504.84     2550.13     32.54 o
   4   2   4        9.37       21.34      1.71 o
   5   2   4      886.45      889.28     15.02 o
   6   2   4     1846.14     1735.01     28.59 o
   7   2   4      332.45      328.39      9.08 o
   8   2   4       36.44       35.83      4.35 o
 -10   3   4     1971.95     1950.49     51.67 o
  -9   3   4     1254.72     1283.03     31.88 o
  -8   3   4      753.01      739.27     16.79 o
  -7   3   4      524.15      555.29      9.37 o
  -6   3   4      679.51      662.13     15.15 o
  -5   3   4      804.40      768.34     10.43 o
  -4   3   4      821.66      823.73     11.70 o
  -3   3   4     9163.78     9479.90    123.18 o
  -2   3   4     4295.36     4191.55     50.86 o
  -1   3   4     2695.95     2617.70     28.54 o
   0   3   4      220.62      281.47      5.36 o
   1   3   4     2395.67     2461.89     27.13 o
   2   3   4     2147.85     2082.15     27.08 o
   3   3   4     3933.99     4149.81     51.63 o
   4   3   4     1272.04     1323.81     18.93 o
   5   3   4     1544.35     1519.85     23.52 o
   6   3   4       25.70       21.41      3.53 o
   7   3   4      566.49      576.52     13.13 o
   8   3   4        6.54        1.68      5.11 o
 -10   4   4     1163.98     1166.72     25.34 o
  -9   4   4     1057.25     1014.49     22.08 o
  -8   4   4      139.92      132.37      5.45 o
  -7   4   4     1738.55     1779.08     26.67 o
  -6   4   4     2754.29     2694.12     29.82 o
  -5   4   4       20.22       34.51      1.60 o
  -4   4   4      745.23      766.70      9.99 o
  -3   4   4        8.10       11.67      1.60 o
  -2   4   4     5311.91     5309.40     59.86 o
  -1   4   4     4605.84     4522.32     60.94 o
   0   4   4     1602.52     1914.46     23.25 o
   1   4   4     2278.59     2311.53     25.97 o
   2   4   4     1173.91     1146.76     15.33 o
   3   4   4     2718.39     2790.04     36.08 o
   4   4   4     2353.44     2422.19     32.21 o
   5   4   4      273.18      295.97      7.48 o
   6   4   4     1089.26     1088.40     20.40 o
   7   4   4      537.40      564.63     13.15 o
 -10   5   4     1305.16     1335.46     28.18 o
  -9   5   4      656.01      649.46     16.05 o
  -8   5   4     1018.14      998.33     17.19 o
  -7   5   4     1103.55     1088.95     18.77 o
  -6   5   4     1354.66     1303.74     28.69 o
  -5   5   4     1127.43     1063.82     17.28 o
  -4   5   4      595.35      587.60      9.09 o
  -3   5   4        0.47        0.94      0.90 o
  -2   5   4     4116.78     4124.29     56.24 o
  -1   5   4     2543.32     2405.84     34.44 o
   0   5   4      356.69      277.38      4.90 o
   1   5   4     1282.36     1423.03     17.12 o
   2   5   4      481.98      434.35      7.49 o
   3   5   4     1231.83     1210.29     19.61 o
   4   5   4      625.14      642.24     12.25 o
   5   5   4     2279.29     2309.81     34.54 o
   6   5   4       14.91       16.51      2.83 o
   7   5   4      835.04      850.06     21.31 o
 -10   6   4      377.13      371.06     11.71 o
  -9   6   4     1149.41     1151.39     21.91 o
  -8   6   4     1979.99     1985.27     30.31 o
  -7   6   4       49.25       40.87      4.83 o
  -6   6   4     2417.97     2380.33     35.44 o
  -5   6   4     1298.19     1312.17     20.87 o
  -4   6   4     2572.63     2558.03     40.52 o
  -3   6   4     2428.30     2538.51     28.76 o
  -2   6   4     5682.74     5647.36     76.06 o
  -1   6   4     9809.49     9670.40    128.22 o
   0   6   4     1154.04     1095.85     14.74 o
   1   6   4       74.13       63.49      2.34 o
   2   6   4      139.46      133.31      4.10 o
   3   6   4     1017.02      970.36     18.02 o
   4   6   4     2093.14     2093.16     34.25 o
   5   6   4     1644.88     1687.32     29.10 o
   6   6   4       21.94       15.61      3.69 o
 -10   7   4      180.50      183.73      7.38 o
  -9   7   4     1204.88     1152.25     25.83 o
  -8   7   4     2501.97     2524.46     39.22 o
  -7   7   4       93.51       91.62      4.65 o
  -6   7   4      116.63      120.76      5.83 o
  -5   7   4     4180.10     4209.77     67.34 o
  -4   7   4     9223.43     9111.33    139.10 o
  -3   7   4      829.05      795.66     15.95 o
  -2   7   4      289.49      284.13      7.34 o
  -1   7   4      868.97      856.19     16.17 o
   0   7   4     2433.82     2496.20     32.08 o
   1   7   4     2318.71     2401.90     31.30 o
   2   7   4        9.82       16.75      2.24 o
   3   7   4     1191.15     1199.74     19.94 o
   4   7   4     1382.35     1351.75     24.32 o
   5   7   4     1104.91     1137.90     29.00 o
   6   7   4      234.04      223.68     11.26 o
 -10   8   4        4.99        2.85      2.12 o
  -9   8   4     1305.65     1255.39     23.80 o
  -8   8   4     1268.05     1255.18     26.85 o
  -7   8   4        5.56       10.13      2.53 o
  -6   8   4      131.34      133.46      8.15 o
  -5   8   4      987.85      958.35     25.62 o
  -4   8   4     1848.98     1785.42     35.72 o
  -3   8   4     3697.53     3795.35     58.15 o
  -2   8   4      325.26      319.07      8.27 o
  -1   8   4     1508.19     1543.03     23.69 o
   0   8   4     4502.84     4544.22     56.02 o
   1   8   4       27.77       39.67      2.78 o
   2   8   4       34.52       36.33      3.11 o
   3   8   4      259.04      276.39      8.38 o
   4   8   4     1243.46     1215.89     27.37 o
   5   8   4     1377.23     1394.47     31.06 o
 -10   9   4       36.13       33.54      3.92 o
  -9   9   4      825.16      834.53     20.55 o
  -8   9   4     1037.96     1014.37     29.02 o
  -7   9   4      277.07      272.76     12.29 o
  -6   9   4        1.98        1.40      2.61 o
  -5   9   4       28.78       28.57      4.31 o
  -4   9   4     1982.15     1971.29     46.37 o
  -3   9   4      308.26      306.87     10.33 o
  -2   9   4     1220.15     1203.92     28.94 o
  -1   9   4      274.90      294.76      6.79 o
   0   9   4     4187.20     4109.38     51.42 o
   1   9   4     2324.90     2362.63     31.69 o
   2   9   4      345.09      315.10      9.01 o
   3   9   4        8.16        3.58      3.28 o
   4   9   4      257.95      254.84     10.70 o
  -9  10   4       27.44       33.08      5.73 o
  -8  10   4     1218.58     1231.47     34.03 o
  -7  10   4      137.15      134.04      9.01 o
  -6  10   4        8.96       10.95      4.62 o
  -5  10   4        9.34        8.75      3.21 o
  -4  10   4      209.01      201.18     10.88 o
  -3  10   4     1526.42     1422.71     90.23 o
  -2  10   4     1896.85     1926.50     37.58 o
  -1  10   4      152.71      137.48      5.18 o
   0  10   4      931.00      976.47     16.81 o
   1  10   4     1311.59     1261.37     20.58 o
   2  10   4      589.68      584.39     16.53 o
   3  10   4        0.61        6.05      4.50 o
  -8  11   4       24.07       30.63      5.61 o
  -7  11   4     2572.89     2604.70     61.70 o
  -6  11   4      863.89      855.23     25.65 o
  -5  11   4        7.00        8.84      3.52 o
  -4  11   4     1109.47     1109.55     56.32 o
  -3  11   4     1041.83     1049.70     38.81 o
  -2  11   4     1064.04     1093.96     24.52 o
  -1  11   4      567.84      551.04     12.91 o
   0  11   4        8.04        4.97      2.07 o
   1  11   4      858.70      883.05     21.82 o
   2  11   4      843.06      898.10     36.01 o
  -7  12   4     1404.99     1429.77     38.80 o
  -6  12   4      892.59      881.21     27.20 o
  -5  12   4     2515.17     2496.84     59.50 o
  -4  12   4        0.22        4.65      3.39 o
  -3  12   4     1842.65     1845.75     37.66 o
  -2  12   4     1729.90     1726.19     30.27 o
  -1  12   4      391.28      405.03     10.84 o
   0  12   4      322.56      333.84     14.95 o
  -5  13   4      982.08      936.83     42.04 o
  -4  13   4      108.25       99.25      7.48 o
  -3  13   4      779.61      728.43     19.40 o
   1 -13   5      197.52      218.37     11.15 o
   2 -13   5     2764.90     2802.35     90.93 o
   3 -13   5     1004.22      958.50     38.78 o
   4 -13   5      214.26      261.07     17.40 o
   5 -13   5       66.98       50.54      9.24 o
  -1 -12   5     1014.59      981.34     38.87 o
   0 -12   5      312.03      305.90      9.68 o
   1 -12   5       41.78       46.71      5.41 o
   2 -12   5     2185.82     2198.96     50.32 o
   3 -12   5      783.70      784.12     32.74 o
   4 -12   5      249.81      281.81     17.41 o
   5 -12   5       84.11       72.52      6.50 o
   6 -12   5      287.05      292.62     14.69 o
   7 -12   5     1138.11     1183.09     44.26 o
  -3 -11   5       43.88       44.58      4.75 o
  -2 -11   5      310.16      315.37      8.81 o
  -1 -11   5     1927.25     2014.76     31.07 o
   0 -11   5      493.04      481.78     10.70 o
   1 -11   5      138.09      138.33      5.52 o
   2 -11   5      461.87      482.55     10.30 o
   3 -11   5     2356.23     2367.50     43.42 o
   4 -11   5      801.21      783.91     18.16 o
   5 -11   5        0.50        0.00      2.31 o
   6 -11   5      392.94      404.55     20.15 o
   7 -11   5      919.14      919.94     36.58 o
   8 -11   5      290.03      350.40     20.68 o
  -4 -10   5      556.58      533.62     20.63 o
  -3 -10   5     1036.04      991.99     20.92 o
  -2 -10   5        3.36        4.12      1.58 o
  -1 -10   5     1452.21     1420.89     23.03 o
   0 -10   5     1430.65     1405.28     19.50 o
   1 -10   5      399.41      405.46      7.84 o
   2 -10   5       97.73      104.41      4.14 o
   3 -10   5      383.79      411.84      7.96 o
   4 -10   5     3116.46     3162.04     55.80 o
   5 -10   5     1726.61     1678.69     54.90 o
   6 -10   5       18.42       25.54      5.98 o
   7 -10   5      712.44      687.26     29.45 o
   8 -10   5      911.54      961.35     38.76 o
  -5  -9   5      836.35      902.81     20.14 o
  -4  -9   5     2746.73     2589.92     44.09 o
  -3  -9   5     1940.83     1856.09     36.58 o
  -2  -9   5       15.39       12.30      2.99 o
  -1  -9   5     3460.08     3498.71     42.39 o
   0  -9   5      512.51      506.86      8.83 o
   1  -9   5     1354.35     1364.39     18.46 o
   2  -9   5     2301.04     2361.75     28.74 o
   3  -9   5     3210.30     3183.75     37.75 o
   4  -9   5     2365.59     2452.79     29.20 o
   5  -9   5      711.12      751.52     28.93 o
   6  -9   5      311.91      303.19     16.87 o
   7  -9   5      145.84      148.99     11.96 o
   8  -9   5     1119.86     1141.31     43.73 o
   9  -9   5     1332.81     1369.19     51.42 o
  -6  -8   5       94.89      107.19      7.69 o
  -5  -8   5      163.01      166.17      7.85 o
  -4  -8   5     1262.81     1226.20     23.60 o
  -3  -8   5     2860.75     2747.90     50.12 o
  -2  -8   5      921.35      875.59     42.76 o
  -1  -8   5      238.07      222.87      5.21 o
   0  -8   5     3991.97     3940.19     46.53 o
   1  -8   5     6087.45     5965.28     74.27 o
   2  -8   5      643.20      651.06      9.79 o
   3  -8   5       13.36       17.71      1.77 o
   4  -8   5     1383.94     1385.70     19.14 o
   5  -8   5     1521.59     1584.81     25.44 o
   6  -8   5      390.84      383.43     18.52 o
   7  -8   5      102.68       97.31     10.87 o
   8  -8   5     1652.82     1624.63     57.02 o
   9  -8   5     1633.50     1596.72     57.53 o
  -7  -7   5      298.95      296.84     11.39 o
  -6  -7   5      235.40      237.59      8.72 o
  -5  -7   5       60.27       54.18      4.47 o
  -4  -7   5     1772.51     1658.15     34.00 o
  -3  -7   5     3107.19     2904.86     46.32 o
  -2  -7   5       67.14       56.54      3.23 o
  -1  -7   5      317.85      354.84      6.27 o
   0  -7   5     1847.06     1851.80     22.53 o
   1  -7   5     2107.58     2234.13     26.81 o
   2  -7   5     1493.70     1508.32     18.90 o
   3  -7   5      339.19      318.93      5.44 o
   4  -7   5      244.87      251.23      5.46 o
   5  -7   5     4318.07     4343.95     58.60 o
   6  -7   5        3.36        0.84      2.48 o
   7  -7   5      273.04      266.66     15.78 o
   8  -7   5      472.32      456.51     22.88 o
   9  -7   5      749.77      744.02     32.73 o
  -7  -6   5     1665.35     1665.90     31.10 o
  -6  -6   5      922.66      890.25     18.86 o
  -5  -6   5       82.77       82.80      5.01 o
  -4  -6   5      934.36      895.11     17.76 o
  -3  -6   5     1270.16     1245.34     22.38 o
  -2  -6   5     2923.08     2810.86     51.41 o
  -1  -6   5      657.46      710.07     11.25 o
   0  -6   5      349.57      324.77      5.43 o
   1  -6   5     8022.07     7910.69    104.33 o
   2  -6   5     1104.33     1158.02     14.89 o
   3  -6   5       74.79       61.15      2.45 o
   4  -6   5       57.36       56.35      2.80 o
   5  -6   5     6029.82     6180.40     97.51 o
   6  -6   5     1854.14     1888.52     34.60 o
   7  -6   5     1378.90     1420.93     34.88 o
   8  -6   5        2.69        7.06      4.35 o
   9  -6   5      614.95      630.13     29.44 o
  -8  -5   5      179.26      181.84      9.97 o
  -7  -5   5      262.16      267.11      9.19 o
  -6  -5   5     4394.39     4282.19     66.83 o
  -5  -5   5      287.57      280.23      8.28 o
  -4  -5   5      821.33      769.30     15.26 o
  -3  -5   5     2304.15     2387.02     35.43 o
  -2  -5   5      157.26      131.60      3.81 o
  -1  -5   5     3300.08     3405.30     42.31 o
   0  -5   5      280.61      286.87      6.18 o
   1  -5   5     4801.13     4751.14     49.67 o
   2  -5   5     5470.54     5108.16     68.78 o
   3  -5   5     1077.84     1113.09     13.36 o
   4  -5   5       77.62       97.23      3.27 o
   5  -5   5      635.10      686.79     13.35 o
   6  -5   5      583.30      586.06     13.54 o
   7  -5   5      224.34      250.56     10.77 o
   8  -5   5        0.05        0.00      2.69 o
   9  -5   5        4.00       23.91      6.52 o
  -8  -4   5       46.11       37.51      4.18 o
  -7  -4   5     1431.60     1450.12     26.79 o
  -6  -4   5     2471.50     2419.28     39.94 o
  -5  -4   5      458.08      415.77     10.11 o
  -4  -4   5        9.02       12.35      1.51 o
  -3  -4   5      554.28      553.47     11.75 o
  -2  -4   5    10729.06    10806.69    144.21 o
  -1  -4   5     4183.54     4169.81     51.05 o
   0  -4   5      452.83      478.56      6.27 o
   1  -4   5      252.58      234.10      3.58 o
   2  -4   5     9463.35     9481.52    149.98 o
   3  -4   5     5537.04     5465.43     59.92 o
   4  -4   5      239.91      245.92      5.85 o
   5  -4   5     1396.64     1378.44     20.39 o
   6  -4   5      748.75      741.60     13.52 o
   7  -4   5      190.51      199.25      7.20 o
   8  -4   5     2121.64     2124.66     49.78 o
   9  -4   5       17.43       19.15      4.56 o
  -9  -3   5      760.12      755.80     19.13 o
  -8  -3   5       23.84       24.20      3.35 o
  -7  -3   5      206.62      189.74      6.92 o
  -6  -3   5     1871.24     1829.20     36.45 o
  -5  -3   5     5003.64     4983.46     74.78 o
  -4  -3   5      884.99      912.76     12.09 o
  -3  -3   5     2269.94     2381.91     37.35 o
  -2  -3   5     6202.39     6394.44     77.15 o
  -1  -3   5     3130.06     3081.35     37.87 o
   0  -3   5     9944.75    10094.36    110.73 o
   1  -3   5      464.42      458.81      7.17 o
   2  -3   5     1719.67     1645.32     19.77 o
   3  -3   5     3847.34     3770.30     50.20 o
   4  -3   5      266.14      256.32      4.99 o
   5  -3   5      840.18      863.20     13.85 o
   6  -3   5     1488.16     1462.80     23.73 o
   7  -3   5     3463.00     3521.42     61.45 o
   8  -3   5      873.76      886.90     31.13 o
   9  -3   5        0.02        0.96      3.12 o
  -9  -2   5     1099.60     1095.79     28.40 o
  -8  -2   5      513.65      521.22     12.83 o
  -7  -2   5      173.71      164.08      6.21 o
  -6  -2   5     1788.68     1702.36     28.89 o
  -5  -2   5     3249.12     3227.80     43.45 o
  -4  -2   5     2145.30     2159.99     25.75 o
  -3  -2   5      397.12      392.41      6.31 o
  -2  -2   5     1935.16     2057.46     23.69 o
  -1  -2   5     2259.60     2191.82     22.06 o
   0  -2   5      233.77      220.57      3.22 o
   1  -2   5      542.70      530.84      9.86 o
   2  -2   5     3577.69     3634.85     40.20 o
   3  -2   5     3317.72     3086.21     41.63 o
   4  -2   5     2507.91     2463.47     33.94 o
   5  -2   5      456.21      487.10      8.94 o
   6  -2   5     1712.75     1683.74     26.87 o
   7  -2   5     1916.63     1872.16     43.68 o
   8  -2   5      458.73      485.06     13.30 o
   9  -2   5        0.55        0.00      2.86 o
  -9  -1   5      979.54      989.74     20.27 o
  -8  -1   5     1667.85     1630.80     36.91 o
  -7  -1   5        8.30        6.46      1.94 o
  -6  -1   5     1214.92     1245.55     19.02 o
  -5  -1   5     4893.82     4910.92     56.11 o
  -4  -1   5      243.20      223.93      4.47 o
  -3  -1   5      136.60      143.31      3.37 o
  -2  -1   5      235.74      225.01      3.70 o
  -1  -1   5        7.26        7.76      0.79 o
   0  -1   5    16722.04    16944.89    241.56 o
   1  -1   5        0.97        3.36      0.99 o
   2  -1   5     5590.96     5798.79     64.88 o
   3  -1   5     1529.58     1469.09     19.52 o
   4  -1   5     1059.05      985.47     15.13 o
   5  -1   5      568.31      537.72      9.84 o
   6  -1   5      254.25      240.66     15.45 o
   7  -1   5     1791.87     1775.98     34.29 o
   8  -1   5     1939.35     1859.81     36.51 o
   9  -1   5      188.18      198.17      8.84 o
 -10   0   5      134.15      135.92      8.05 o
  -9   0   5     2615.63     2632.80     43.61 o
  -8   0   5     1164.33     1176.09     20.56 o
  -7   0   5      451.67      441.10      8.91 o
  -6   0   5       15.07       17.31      1.84 o
  -5   0   5     3408.41     3464.93     40.28 o
  -4   0   5     1942.29     1860.30     26.34 o
  -3   0   5      101.31       93.48      2.70 o
  -2   0   5        2.86        0.00      1.16 o
  -1   0   5      896.27      770.90      8.19 o
   0   0   5     4473.19     4427.27     40.65 o
   1   0   5     5177.49     5223.76     58.40 o
   2   0   5     1859.25     1969.16     32.21 o
   3   0   5     5021.06     5069.43     62.17 o
   4   0   5     3355.61     3235.62     49.66 o
   5   0   5      512.83      496.41      9.40 o
   6   0   5       25.93       26.17      2.53 o
   7   0   5       73.30       72.52      5.69 o
   8   0   5     1383.63     1428.64     29.83 o
   9   0   5     1458.20     1421.16     30.57 o
 -10   1   5      417.05      406.74     15.79 o
  -9   1   5     1504.38     1544.64     24.22 o
  -8   1   5     2047.38     1990.85     34.73 o
  -7   1   5      386.61      379.16      8.85 o
  -6   1   5      125.16      138.71      3.34 o
  -5   1   5     1650.01     1678.57     18.39 o
  -4   1   5     3709.16     3665.87     46.23 o
  -3   1   5     5908.63     6123.93     68.80 o
  -2   1   5     2488.74     2567.93     28.35 o
  -1   1   5     1996.21     2039.77     19.57 o
   0   1   5     2800.29     2685.67     37.08 o
   1   1   5     1685.45     1637.27     19.92 o
   2   1   5        2.23       10.33      0.98 o
   3   1   5     1384.10     1643.88     24.30 o
   4   1   5     7357.04     7319.66     88.87 o
   5   1   5     2463.75     2418.93     33.27 o
   6   1   5      370.81      376.18      8.94 o
   7   1   5      256.60      255.95      9.25 o
   8   1   5      619.00      649.41     16.97 o
 -10   2   5       51.56       45.01      4.76 o
  -9   2   5     2405.42     2438.73     45.19 o
  -8   2   5     1076.53     1098.50     17.71 o
  -7   2   5     1526.10     1567.30     23.15 o
  -6   2   5     1188.04     1208.25     19.56 o
  -5   2   5      966.80     1076.51     13.14 o
  -4   2   5     4007.18     4088.13     51.41 o
  -3   2   5    21906.22    23603.52    421.76 o
  -2   2   5     3077.70     3128.78     31.75 o
  -1   2   5     1497.50     1593.80     15.18 o
   0   2   5      546.02      485.81      6.35 o
   1   2   5     1670.81     1574.81     18.16 o
   2   2   5     7505.20     7589.95    101.27 o
   3   2   5      108.91      125.67      3.45 o
   4   2   5     1737.55     1767.60     24.05 o
   5   2   5     3398.08     3454.77     44.60 o
   6   2   5     3060.19     2920.70     48.59 o
   7   2   5       97.74      116.19      7.06 o
   8   2   5      837.73      838.20     20.75 o
 -10   3   5      163.81      181.71      7.90 o
  -9   3   5      842.55      844.72     19.41 o
  -8   3   5      523.93      548.84     17.58 o
  -7   3   5     3951.86     4026.59     52.92 o
  -6   3   5     1604.62     1652.31     24.25 o
  -5   3   5      452.83      507.18      7.63 o
  -4   3   5      243.93      283.26      5.43 o
  -3   3   5      839.31      762.68     10.20 o
  -2   3   5     6154.24     6440.10     70.98 o
  -1   3   5       30.46       26.34      2.21 o
   0   3   5      137.12      107.03      2.60 o
   1   3   5     4966.56     4945.69     60.72 o
   2   3   5      989.91      871.96     12.96 o
   3   3   5      340.20      363.88      7.03 o
   4   3   5       74.63       69.63      3.18 o
   5   3   5     2172.89     2155.39     31.90 o
   6   3   5     1942.93     2027.26     33.28 o
   7   3   5      146.55      136.64      7.47 o
   8   3   5      377.71      375.12     14.51 o
 -10   4   5     2048.55     2068.81     40.12 o
  -9   4   5       10.27        7.91      2.47 o
  -8   4   5      494.02      472.38     12.59 o
  -7   4   5     1562.09     1616.82     38.85 o
  -6   4   5     1335.51     1320.34     18.91 o
  -5   4   5      781.90      821.78     11.20 o
  -4   4   5     3482.72     3573.59     44.95 o
  -3   4   5     1862.01     1733.13     21.25 o
  -2   4   5     3459.13     3298.84     38.16 o
  -1   4   5      982.50     1012.79     14.62 o
   0   4   5      126.22      150.96      3.84 o
   1   4   5     1868.02     1758.14     20.45 o
   2   4   5     2890.91     2763.58     35.64 o
   3   4   5      767.40      772.24     12.40 o
   4   4   5     2566.18     2509.59     36.12 o
   5   4   5     2013.87     2073.50     31.21 o
   6   4   5     2988.56     3040.56     47.78 o
   7   4   5      593.80      600.66     18.25 o
 -10   5   5     1425.98     1446.53     30.20 o
  -9   5   5      566.80      562.24     13.13 o
  -8   5   5      205.98      209.79      6.31 o
  -7   5   5     1653.49     1640.10     25.24 o
  -6   5   5     1956.68     1973.58     36.28 o
  -5   5   5      273.88      277.36      5.68 o
  -4   5   5       30.60       28.51      2.23 o
  -3   5   5     3229.78     3131.06     38.82 o
  -2   5   5     2078.77     2012.41     29.31 o
  -1   5   5     1628.23     1663.93     24.93 o
   0   5   5       39.10       57.49      2.25 o
   1   5   5       69.88       59.02      2.43 o
   2   5   5     1634.40     1632.77     22.69 o
   3   5   5     1096.55     1051.61     18.89 o
   4   5   5      657.85      672.80     17.98 o
   5   5   5     3368.03     3385.67     52.35 o
   6   5   5     1337.71     1419.28     31.22 o
   7   5   5      557.97      562.19     21.25 o
 -10   6   5     1568.56     1513.65     31.29 o
  -9   6   5      647.50      621.64     14.23 o
  -8   6   5        4.24        3.15      1.66 o
  -7   6   5      878.11      889.50     21.00 o
  -6   6   5     1114.23     1132.56     20.80 o
  -5   6   5     3833.18     3860.35     63.53 o
  -4   6   5      893.27      917.79     21.29 o
  -3   6   5      676.60      706.95     10.69 o
  -2   6   5     6197.02     6235.89     92.74 o
  -1   6   5     2702.18     2709.95     42.63 o
   0   6   5      169.70      168.08      5.92 o
   1   6   5      784.90      773.69     13.85 o
   2   6   5      153.78      156.78      5.12 o
   3   6   5     2935.44     2896.73     45.13 o
   4   6   5      957.64      933.50     18.12 o
   5   6   5      244.26      243.16      7.91 o
   6   6   5      913.10      970.10     23.45 o
 -10   7   5      662.83      674.48     21.72 o
  -9   7   5     2710.35     2683.03     43.89 o
  -8   7   5     1172.36     1188.52     26.92 o
  -7   7   5      211.36      195.60      6.34 o
  -6   7   5     1617.08     1561.98     24.97 o
  -5   7   5     1288.39     1290.61     23.94 o
  -4   7   5     2370.44     2380.55     35.68 o
  -3   7   5      120.37      130.27      5.01 o
  -2   7   5     2905.95     2822.33     44.41 o
  -1   7   5     5830.16     5859.85     77.67 o
   0   7   5      750.70      741.10     12.05 o
   1   7   5     1337.91     1379.47     19.74 o
   2   7   5      557.96      567.89     11.47 o
   3   7   5     1266.17     1297.87     23.46 o
   4   7   5     1248.21     1233.47     22.93 o
   5   7   5        1.09        1.25      2.79 o
 -10   8   5      811.02      814.26     21.06 o
  -9   8   5      982.14      988.66     20.12 o
  -8   8   5     1998.84     1961.80     38.59 o
  -7   8   5      785.32      782.81     18.58 o
  -6   8   5     1135.35     1112.20     29.61 o
  -5   8   5     1071.36     1015.95     27.34 o
  -4   8   5     1548.04     1504.65     31.55 o
  -3   8   5       17.80       16.64      2.88 o
  -2   8   5      330.02      300.42      8.21 o
  -1   8   5     2065.81     2061.92     27.65 o
   0   8   5     4605.78     4631.64     57.21 o
   1   8   5       87.11       75.62      3.82 o
   2   8   5      527.37      512.33     10.96 o
   3   8   5      552.25      610.26     13.84 o
   4   8   5      640.35      653.64     17.92 o
  -9   9   5      902.82      866.56     37.52 o
  -8   9   5     2577.54     2573.06     60.78 o
  -7   9   5      431.99      438.32     16.20 o
  -6   9   5      583.25      579.59     23.99 o
  -5   9   5      658.93      621.82     19.73 o
  -4   9   5     1078.82     1046.38     28.28 o
  -3   9   5      683.69      690.00     41.20 o
  -2   9   5      536.08      500.89     21.24 o
  -1   9   5     1620.82     1622.39     24.64 o
   0   9   5      456.28      467.16      9.96 o
   1   9   5      766.44      765.32     14.17 o
   2   9   5      165.78      159.02      9.81 o
   3   9   5     1305.81     1337.91     29.63 o
  -9  10   5      324.41      325.50     16.60 o
  -8  10   5     4025.62     3981.96     89.22 o
  -7  10   5     1883.40     1898.21     47.13 o
  -6  10   5      300.98      299.32     12.93 o
  -5  10   5      129.85      117.21     12.51 o
  -4  10   5      810.94      803.75     24.57 o
  -3  10   5      541.01      541.52     18.31 o
  -2  10   5       85.15       70.55      5.47 o
  -1  10   5      443.94      456.27     10.03 o
   0  10   5     2220.13     2261.94     35.05 o
   1  10   5     1252.48     1214.64     20.25 o
   2  10   5        2.42        3.20      3.09 o
  -8  11   5     2103.38     2143.44     53.48 o
  -7  11   5     3719.57     3676.62     83.40 o
  -6  11   5       15.18       17.38      4.31 o
  -5  11   5      579.48      550.28     19.23 o
  -4  11   5      269.53      273.01     32.65 o
  -3  11   5      603.93      659.37     21.42 o
  -2  11   5       26.88       41.58      3.92 o
  -1  11   5      204.16      226.83      7.72 o
   0  11   5      455.14      541.97     11.53 o
   1  11   5      860.98      822.11     20.98 o
  -7  12   5     2208.97     2214.20     55.07 o
  -6  12   5     1507.37     1494.29     40.15 o
  -5  12   5      440.39      422.10     17.12 o
  -4  12   5      574.23      579.67     20.40 o
  -3  12   5     1079.42     1116.73     25.75 o
  -2  12   5      693.55      722.72     16.16 o
  -1  12   5      149.60      153.82      7.12 o
   1 -13   6      449.79      503.85     28.04 o
   2 -13   6     1784.29     1840.03     63.60 o
   3 -13   6      245.27      292.66     17.95 o
   4 -13   6      615.68      656.20     29.43 o
  -1 -12   6      580.23      598.11     17.43 o
   0 -12   6        0.90        3.43      2.88 o
   1 -12   6      174.28      166.11      7.84 o
   2 -12   6     1255.17     1207.67     31.32 o
   3 -12   6      828.08      890.67     35.47 o
   4 -12   6      186.71      197.96     14.14 o
   5 -12   6      515.87      536.64     23.43 o
   6 -12   6      542.13      594.95     26.15 o
  -3 -11   6      489.55      447.66     20.21 o
  -2 -11   6      576.01      569.39     12.92 o
  -1 -11   6      274.73      279.74      8.03 o
   0 -11   6        0.63        2.87      1.79 o
   1 -11   6      118.96      131.29      6.25 o
   2 -11   6      405.77      400.72     10.36 o
   3 -11   6     3663.43     3667.19     64.23 o
   4 -11   6       12.42       25.10      5.10 o
   5 -11   6      301.89      320.63     14.42 o
   6 -11   6      958.33      995.58     37.68 o
   7 -11   6      724.64      802.22     33.27 o
  -4 -10   6      346.30      378.85     11.62 o
  -3 -10   6      552.85      565.82     22.91 o
  -2 -10   6     1900.30     1874.57     29.29 o
  -1 -10   6      901.96      905.68     16.34 o
   0 -10   6      276.47      286.90      6.99 o
   1 -10   6      127.01      122.94      4.69 o
   2 -10   6      698.46      735.20     17.70 o
   3 -10   6     1898.54     1877.90     44.75 o
   4 -10   6     2018.35     1945.01     31.48 o
   5 -10   6       74.77       67.01      7.34 o
   6 -10   6      759.24      730.60     30.01 o
   7 -10   6     1502.35     1523.20     53.68 o
   8 -10   6      677.92      694.04     31.08 o
  -5  -9   6     1128.74     1132.08     23.59 o
  -4  -9   6     1588.48     1578.99     29.39 o
  -3  -9   6       99.13       78.25     13.05 o
  -2  -9   6     3062.46     3040.01     43.45 o
  -1  -9   6      870.54      873.07     14.24 o
   0  -9   6      570.57      586.12      9.86 o
   1  -9   6       21.97       22.83      2.21 o
   2  -9   6        1.86        3.62      1.31 o
   3  -9   6     3142.60     3272.45     49.22 o
   4  -9   6     1877.30     1891.43     27.15 o
   5  -9   6      549.10      539.07     33.53 o
   6  -9   6      431.99      399.25     19.61 o
   7  -9   6       82.24      118.49     12.50 o
   8  -9   6     1123.21     1112.21     43.18 o
  -6  -8   6      114.08      136.25      7.65 o
  -5  -8   6     2172.82     2138.48     37.50 o
  -4  -8   6     1204.43     1270.25     24.25 o
  -3  -8   6     1132.02     1100.17     64.83 o
  -2  -8   6       45.30       48.86      3.73 o
  -1  -8   6     2180.24     2215.50     27.99 o
   0  -8   6     3205.90     3186.47     44.27 o
   1  -8   6      906.35      884.99     13.05 o
   2  -8   6     2154.87     2189.99     28.27 o
   3  -8   6     2538.54     2522.59     32.26 o
   4  -8   6      882.76      878.53     14.35 o
   5  -8   6     1774.66     1859.59     34.04 o
   6  -8   6      673.08      639.38     26.73 o
   7  -8   6      533.65      543.89     25.07 o
   8  -8   6      490.01      550.20     26.15 o
   9  -8   6     1214.34     1181.38     46.47 o
  -6  -7   6       31.44       19.49      4.29 o
  -5  -7   6      231.50      223.16      7.84 o
  -4  -7   6     1272.00     1223.84     23.00 o
  -3  -7   6      180.47      191.47      7.30 o
  -2  -7   6      350.13      365.72      8.06 o
  -1  -7   6      905.77      924.22     15.33 o
   0  -7   6     2074.49     1993.41     25.57 o
   1  -7   6      423.25      419.95      6.92 o
   2  -7   6        6.81        8.72      1.30 o
   3  -7   6      383.60      418.91      6.81 o
   4  -7   6     1993.20     1923.17     30.53 o
   5  -7   6      810.02      832.68     21.82 o
   6  -7   6      720.49      749.92     21.03 o
   7  -7   6       96.04      107.09     11.42 o
   8  -7   6      418.47      437.28     22.87 o
   9  -7   6     1307.10     1328.65     50.32 o
  -7  -6   6      605.83      615.96     16.68 o
  -6  -6   6      407.56      384.99     28.49 o
  -5  -6   6      396.95      417.92     10.93 o
  -4  -6   6     1244.59     1189.51     25.83 o
  -3  -6   6     1318.62     1285.18     20.40 o
  -2  -6   6      105.53      109.31      4.94 o
  -1  -6   6      719.06      722.88     12.67 o
   0  -6   6     1013.56      948.08     12.65 o
   1  -6   6     1024.40      996.36     13.17 o
   2  -6   6      856.43      874.44     10.81 o
   3  -6   6      729.48      728.35     10.10 o
   4  -6   6     3281.68     3176.34     41.18 o
   5  -6   6     4558.88     4734.51     96.94 o
   6  -6   6      824.99      817.71     22.59 o
   7  -6   6      643.29      643.08     32.45 o
   8  -6   6      817.88      850.36     34.93 o
   9  -6   6      474.31      494.00     25.05 o
  -8  -5   6      382.71      375.87     11.48 o
  -7  -5   6     1620.72     1648.60     33.00 o
  -6  -5   6       49.43       50.00      5.41 o
  -5  -5   6        1.27        4.56      2.59 o
  -4  -5   6     1329.36     1286.39     26.86 o
  -3  -5   6     5059.15     5051.66     75.37 o
  -2  -5   6     3022.58     2981.04     42.55 o
  -1  -5   6     1347.43     1441.34     17.82 o
   0  -5   6        3.91       17.88      1.35 o
   1  -5   6      446.22      411.85      5.81 o
   2  -5   6      664.16      657.40      7.88 o
   3  -5   6      962.06      982.62     12.06 o
   4  -5   6     1676.13     1714.73     26.60 o
   5  -5   6     5834.56     5820.78     91.05 o
   6  -5   6     7188.98     7192.16    145.27 o
   7  -5   6       10.68        6.96      3.00 o
   8  -5   6      325.06      314.16     13.45 o
   9  -5   6      414.14      425.24     22.87 o
  -8  -4   6     1895.35     1877.56     33.70 o
  -7  -4   6     2510.60     2510.97     42.10 o
  -6  -4   6      267.48      281.03     13.27 o
  -5  -4   6      103.14       95.66      9.99 o
  -4  -4   6      713.27      715.88     16.67 o
  -3  -4   6     3128.89     3208.55     49.71 o
  -2  -4   6     8384.69     8794.70    117.96 o
  -1  -4   6       97.46       65.71      2.12 o
   0  -4   6     3152.44     3330.09     35.30 o
   1  -4   6     1744.49     1565.56     17.35 o
   2  -4   6     3324.09     3419.19     39.28 o
   3  -4   6      701.34      717.92      9.26 o
   4  -4   6      138.67      154.92      6.12 o
   5  -4   6     1486.35     1528.25     25.82 o
   6  -4   6     5042.11     4976.08    103.07 o
   7  -4   6      772.26      795.44     22.95 o
   8  -4   6       86.10       89.78      8.04 o
   9  -4   6      307.40      325.12     14.40 o
  -9  -3   6       14.99       11.91      3.11 o
  -8  -3   6      463.00      479.63     12.51 o
  -7  -3   6     1402.45     1390.93     25.62 o
  -6  -3   6      993.50      977.62     18.87 o
  -5  -3   6      930.11      911.48     17.28 o
  -4  -3   6        0.32        3.46      1.16 o
  -3  -3   6     6238.60     6613.87     73.30 o
  -2  -3   6     4899.51     5042.70     61.39 o
  -1  -3   6     4790.67     4966.47     55.58 o
   0  -3   6       92.47      142.02      2.56 o
   1  -3   6     8963.16     9428.82    109.12 o
   2  -3   6     3287.59     3212.65     36.98 o
   3  -3   6      159.54      145.01      2.85 o
   4  -3   6      823.48      834.99     14.21 o
   5  -3   6       63.45       70.37      5.18 o
   6  -3   6     2794.82     2773.22     61.57 o
   7  -3   6     3462.55     3522.74     76.30 o
   8  -3   6       17.61       20.71      5.98 o
  -9  -2   6      418.74      437.05     12.04 o
  -8  -2   6       37.97       31.65      4.67 o
  -7  -2   6       42.50       44.40      3.76 o
  -6  -2   6      721.17      681.17     14.18 o
  -5  -2   6     3991.57     4143.31     50.81 o
  -4  -2   6      655.00      634.71      9.69 o
  -3  -2   6     2324.23     2307.29     31.80 o
  -2  -2   6     5010.62     5164.53     57.44 o
  -1  -2   6     8583.27     8871.66     97.88 o
   0  -2   6      610.41      569.68      7.82 o
   1  -2   6     2021.73     1948.64     27.11 o
   2  -2   6     1180.22     1167.06     15.64 o
   3  -2   6      472.94      495.72      8.88 o
   4  -2   6      686.25      684.81     11.12 o
   5  -2   6      674.71      673.17     14.89 o
   6  -2   6     2751.73     2684.66     48.00 o
   7  -2   6      722.43      758.15     17.50 o
   8  -2   6      249.34      207.09     27.75 o
   9  -2   6        1.81        8.22      4.07 o
  -9  -1   6      149.70      162.86     10.59 o
  -8  -1   6       69.89       72.45      4.89 o
  -7  -1   6      196.54      187.35      6.55 o
  -6  -1   6      544.38      530.55      9.79 o
  -5  -1   6      697.46      700.34     11.18 o
  -4  -1   6      874.93      903.16     12.86 o
  -3  -1   6      612.13      633.75      9.45 o
  -2  -1   6     4657.39     4789.26     50.37 o
  -1  -1   6     7736.64     8000.61     77.30 o
   0  -1   6       13.48        8.70      0.88 o
   1  -1   6      841.85      924.75     11.70 o
   2  -1   6     3224.45     3098.34     38.90 o
   3  -1   6     1728.40     1544.25     26.47 o
   4  -1   6     1414.99     1446.26     19.97 o
   5  -1   6       77.19       88.77      4.38 o
   6  -1   6     1747.91     1726.15     40.72 o
   7  -1   6     1191.61     1187.34     24.98 o
   8  -1   6      342.34      354.18     14.97 o
   9  -1   6        3.03        3.59      3.62 o
 -10   0   6     1004.67     1020.50     38.23 o
  -9   0   6      896.61      911.64     18.91 o
  -8   0   6      654.30      674.25     14.72 o
  -7   0   6      698.41      713.61     12.67 o
  -6   0   6     1379.41     1426.09     21.24 o
  -5   0   6     1335.44     1304.01     16.96 o
  -4   0   6     2029.26     2065.86     26.56 o
  -3   0   6       88.51       83.96      2.33 o
  -2   0   6     2207.58     2306.69     25.23 o
  -1   0   6    18513.29    19835.48    291.27 o
   0   0   6      650.44      589.70      6.55 o
   1   0   6       67.18       69.44      2.61 o
   2   0   6     2838.82     2863.02     66.55 o
   3   0   6     4074.15     4105.01     51.20 o
   4   0   6     5386.05     5344.89     70.92 o
   5   0   6      124.35      131.04     12.30 o
   6   0   6      375.69      413.78     14.22 o
   7   0   6     1319.75     1342.28     27.93 o
   8   0   6      192.40      194.14     10.00 o
 -10   1   6      334.51      353.90     14.81 o
  -9   1   6     3191.24     3273.34     58.90 o
  -8   1   6     1354.14     1372.03     22.71 o
  -7   1   6      577.53      579.09     11.90 o
  -6   1   6      190.27      199.81      4.59 o
  -5   1   6     3582.07     3762.81     44.14 o
  -4   1   6       41.35       60.09      5.01 o
  -3   1   6     1639.91     1686.34     20.59 o
  -2   1   6     1595.69     1592.79     16.89 o
  -1   1   6    11056.93    11471.22    105.63 o
   0   1   6     6286.63     6421.33     67.26 o
   1   1   6     2829.58     2836.31     31.04 o
   2   1   6      100.69       88.08      2.53 o
   3   1   6     3931.96     3908.86     48.77 o
   4   1   6     1083.92     1119.88     19.56 o
   5   1   6     2226.87     2300.86     33.23 o
   6   1   6        0.92        0.00      1.75 o
   7   1   6      457.08      493.73     13.97 o
   8   1   6      839.20      830.39     20.55 o
 -10   2   6       78.06       73.09      7.49 o
  -9   2   6     3434.38     3462.42     90.28 o
  -8   2   6     1793.64     1843.98     27.29 o
  -7   2   6      964.49      999.30     16.06 o
  -6   2   6       60.16       72.82      2.52 o
  -5   2   6     1789.50     1829.50     24.95 o
  -4   2   6    24036.79    25564.53    354.58 o
  -3   2   6      109.40      148.61      3.10 o
  -2   2   6       50.26       53.75      1.65 o
  -1   2   6     2672.39     2696.84     27.43 o
   0   2   6     7104.18     7108.50     80.56 o
   1   2   6     5435.12     5510.31     58.52 o
   2   2   6       70.75       71.98      3.37 o
   3   2   6     1880.15     1908.42     27.50 o
   4   2   6     2473.76     2512.82     35.52 o
   5   2   6     1285.91     1308.07     20.80 o
   6   2   6      819.65      795.34     19.09 o
   7   2   6      131.23      113.72      7.13 o
   8   2   6      705.07      766.58     19.86 o
 -10   3   6       31.08       35.60      4.28 o
  -9   3   6     1210.69     1207.47     30.71 o
  -8   3   6     1550.94     1548.63     30.36 o
  -7   3   6      484.27      485.11     12.80 o
  -6   3   6     1438.55     1510.96     17.28 o
  -5   3   6     3075.83     3161.97     40.84 o
  -4   3   6     2796.99     2804.11     33.98 o
  -3   3   6     3298.42     3301.61     35.58 o
  -2   3   6      105.93      100.30      2.54 o
  -1   3   6      472.62      529.36      6.89 o
   0   3   6     3925.30     4061.93     44.68 o
   1   3   6     4472.38     4441.79     55.14 o
   2   3   6       20.25       33.55      2.67 o
   3   3   6     1543.55     1662.39     24.68 o
   4   3   6      519.64      498.24      9.94 o
   5   3   6     2354.10     2323.82     34.22 o
   6   3   6      377.03      401.39     12.31 o
   7   3   6      355.71      337.03     21.58 o
 -10   4   6      276.62      267.74      9.80 o
  -9   4   6      524.50      497.42     15.26 o
  -8   4   6     1437.27     1410.78     25.08 o
  -7   4   6     1031.86     1024.83     19.56 o
  -6   4   6      432.40      419.55      7.95 o
  -5   4   6       99.38      111.75      3.19 o
  -4   4   6     1649.70     1665.35     20.68 o
  -3   4   6     1670.88     1631.48     18.71 o
  -2   4   6      996.56     1010.50     13.29 o
  -1   4   6      292.86      313.67      5.14 o
   0   4   6     6373.34     6278.69     78.57 o
   1   4   6     2863.05     2782.77     31.18 o
   2   4   6      245.94      223.05      6.14 o
   3   4   6      680.96      695.17     12.54 o
   4   4   6      983.01     1015.56     17.17 o
   5   4   6      940.57      954.93     20.27 o
   6   4   6       93.32       91.30      6.52 o
   7   4   6      205.65      226.83     10.08 o
 -10   5   6      424.29      422.44     12.86 o
  -9   5   6       26.12       25.94      3.23 o
  -8   5   6      615.30      602.36     16.85 o
  -7   5   6      922.36      891.09     17.55 o
  -6   5   6     1090.54     1081.25     24.44 o
  -5   5   6      148.11      160.64     10.17 o
  -4   5   6      971.97      957.30     13.95 o
  -3   5   6     1329.36     1306.59     18.82 o
  -2   5   6     4258.52     4126.13     56.76 o
  -1   5   6      390.74      416.12     11.87 o
   0   5   6     1805.30     1859.45     22.97 o
   1   5   6     1826.65     1867.24     23.33 o
   2   5   6     2272.39     2187.29     31.75 o
   3   5   6      302.40      305.05      8.15 o
   4   5   6      702.70      718.76     18.10 o
   5   5   6     1272.00     1272.08     23.39 o
   6   5   6     1009.57     1031.42     24.26 o
 -10   6   6      764.10      752.92     18.94 o
  -9   6   6       73.77       68.90      4.82 o
  -8   6   6      136.74      140.72      8.77 o
  -7   6   6     1346.50     1304.20     23.96 o
  -6   6   6     1492.49     1511.91     32.01 o
  -5   6   6      182.02      194.44      6.23 o
  -4   6   6       10.66       13.25      1.71 o
  -3   6   6     5569.52     5558.50     75.53 o
  -2   6   6     4501.53     4307.59     65.43 o
  -1   6   6      805.15      782.10     13.66 o
   0   6   6       20.47       22.27      2.06 o
   1   6   6     1289.30     1362.52     19.50 o
   2   6   6     1377.85     1325.15     23.11 o
   3   6   6      395.47      424.15     10.45 o
   4   6   6        2.12        5.46      2.09 o
   5   6   6      703.64      695.90     15.33 o
   6   6   6      760.34      806.79     20.90 o
 -10   7   6     1952.99     1974.07     34.81 o
  -9   7   6      819.05      804.80     17.30 o
  -8   7   6      519.40      497.88     17.77 o
  -7   7   6     2340.63     2365.67     39.69 o
  -6   7   6     1459.05     1503.80     30.52 o
  -5   7   6     1000.41      979.07     22.39 o
  -4   7   6       12.88       12.08      2.63 o
  -3   7   6     1095.65     1119.41     20.23 o
  -2   7   6     4644.34     4568.21     69.49 o
  -1   7   6      875.40      879.78     15.27 o
   0   7   6      676.93      644.16     11.14 o
   1   7   6       24.78       21.85      2.26 o
   2   7   6     6114.43     6044.90     81.32 o
   3   7   6     1611.50     1621.93     28.30 o
   4   7   6        0.54       12.72      2.69 o
   5   7   6       12.12       18.52      3.18 o
  -9   8   6     1218.78     1154.68     36.93 o
  -8   8   6       41.95       36.45      4.20 o
  -7   8   6     1443.88     1408.02     29.39 o
  -6   8   6     2595.01     2577.60     59.21 o
  -5   8   6       55.60       48.65      5.34 o
  -4   8   6      108.45       89.51      7.27 o
  -3   8   6        3.35        5.70      2.75 o
  -2   8   6     2190.64     2162.78     35.93 o
  -1   8   6     1801.50     1817.04     25.12 o
   0   8   6     2284.53     2263.53     30.43 o
   1   8   6      324.23      350.84      8.52 o
   2   8   6     1122.51     1156.15     21.61 o
   3   8   6     1461.33     1431.04     26.00 o
   4   8   6        4.42        3.37      3.06 o
  -9   9   6      715.52      690.02     34.92 o
  -8   9   6       45.86       46.10      6.26 o
  -7   9   6        7.02        7.30      3.39 o
  -6   9   6      882.39      856.67     32.77 o
  -5   9   6      602.41      584.77     19.10 o
  -4   9   6        1.54        0.05      2.21 o
  -3   9   6       23.65       28.39      4.41 o
  -2   9   6      953.25      934.30     24.42 o
  -1   9   6     3722.19     3709.88     50.53 o
   0   9   6      387.88      382.00      9.78 o
   1   9   6       60.20       61.93      4.07 o
   2   9   6      170.75      183.95      9.03 o
   3   9   6      729.02      739.69     16.45 o
  -8  10   6      122.00      136.04     10.44 o
  -7  10   6       26.72       16.23      4.11 o
  -6  10   6      242.61      255.16     12.15 o
  -5  10   6     2039.40     2036.46     49.92 o
  -4  10   6      254.31      264.96     12.15 o
  -3  10   6      607.32      603.92     23.45 o
  -2  10   6      463.91      448.81     11.34 o
  -1  10   6     2203.05     2162.90     32.03 o
   0  10   6     1293.57     1296.40     21.35 o
   1  10   6        3.43        2.57      1.95 o
   2  10   6       10.41       12.37      2.97 o
  -8  11   6      327.76      358.73     25.58 o
  -7  11   6      215.05      192.53     12.51 o
  -6  11   6       38.86       42.48      6.12 o
  -5  11   6      573.34      620.48     25.62 o
  -4  11   6     1704.46     1672.32     42.86 o
  -3  11   6      546.06      490.01     18.00 o
  -2  11   6        0.89        0.90      2.00 o
  -1  11   6      720.91      697.57     15.61 o
   0  11   6     1521.92     1548.61     24.92 o
  -6  12   6      142.58      129.36     10.44 o
  -5  12   6      542.35      507.93     23.70 o
  -4  12   6      688.58      698.52     36.53 o
  -3  12   6     1725.52     1652.27     35.22 o
  -2  12   6        4.83        2.08      2.35 o
  -1 -12   7      233.21      225.92      8.44 o
   0 -12   7      141.16      161.72      7.33 o
   1 -12   7      989.37     1030.76     20.78 o
   2 -12   7      989.84     1016.65     24.15 o
   3 -12   7       76.00       77.27      7.43 o
   4 -12   7      585.07      639.70     20.87 o
  -2 -11   7      570.55      588.39     12.99 o
  -1 -11   7      219.55      191.19      7.61 o
   0 -11   7        3.13        4.89      2.98 o
   1 -11   7      744.15      748.59     16.02 o
   2 -11   7      623.87      608.85     15.47 o
   3 -11   7      159.23      170.57      7.39 o
   4 -11   7       14.34       20.19      9.50 o
   5 -11   7     1361.45     1421.97     48.71 o
   6 -11   7     1132.10     1147.77     42.08 o
   7 -11   7      414.58      455.16     23.41 o
  -4 -10   7      133.49      110.91      9.61 o
  -3 -10   7      215.10      243.91      8.35 o
  -2 -10   7     2244.99     2157.96     32.96 o
  -1 -10   7     1077.65     1102.61     19.12 o
   0 -10   7       27.90       25.99      2.98 o
   1 -10   7      992.24      991.31     21.53 o
   2 -10   7     1108.19     1070.97     22.71 o
   3 -10   7     2398.53     2334.93     43.83 o
   4 -10   7      168.14      170.25      5.38 o
   5 -10   7      234.79      251.88     14.69 o
   6 -10   7      984.54     1034.05     39.33 o
   7 -10   7      915.40      943.91     38.22 o
  -5  -9   7      838.61      789.73     26.83 o
  -4  -9   7      386.01      375.36     13.67 o
  -3  -9   7     1954.24     1851.36     44.98 o
  -2  -9   7     1130.42     1084.70     18.68 o
  -1  -9   7     1788.20     1773.51     25.13 o
   0  -9   7      138.29      134.01      5.24 o
   1  -9   7      161.92      178.48      6.85 o
   2  -9   7     2340.21     2408.70     37.09 o
   3  -9   7     3819.86     3828.95     91.04 o
   4  -9   7     1216.66     1195.05     18.72 o
   5  -9   7       69.69       75.39      5.98 o
   6  -9   7      245.04      267.13     15.78 o
   7  -9   7     1637.25     1756.82     60.30 o
   8  -9   7      327.33      373.34     21.22 o
  -5  -8   7     1850.27     1814.59     32.89 o
  -4  -8   7     1083.58     1016.26     24.11 o
  -3  -8   7      381.44      357.62      9.83 o
  -2  -8   7     4558.44     4512.17     78.48 o
  -1  -8   7     2323.91     2330.56     36.82 o
   0  -8   7     2114.04     2112.31     47.25 o
   1  -8   7      162.28      175.22      5.12 o
   2  -8   7     1574.40     1569.10     23.38 o
   3  -8   7     4988.06     5009.06     64.71 o
   4  -8   7     1020.41     1064.60     16.96 o
   5  -8   7      166.40      176.11      6.78 o
   6  -8   7      110.31      147.06      8.46 o
   7  -8   7     1802.63     1835.16     62.56 o
   8  -8   7      260.45      322.08     19.59 o
  -6  -7   7      562.24      577.30     14.49 o
  -5  -7   7      465.67      503.45     12.70 o
  -4  -7   7     2095.55     1997.66     34.23 o
  -3  -7   7      603.35      591.69     13.05 o
  -2  -7   7      763.70      713.93     13.09 o
  -1  -7   7     3992.15     4012.22     54.76 o
   0  -7   7      335.07      330.62      7.25 o
   1  -7   7      569.78      611.85      9.63 o
   2  -7   7      268.41      270.62      6.17 o
   3  -7   7     3906.96     3902.15     47.98 o
   4  -7   7     2131.46     2097.19     33.28 o
   5  -7   7      769.61      755.76     28.39 o
   6  -7   7      445.02      477.46     15.98 o
   7  -7   7     1242.89     1255.78     45.96 o
   8  -7   7      142.79      184.32     14.68 o
  -7  -6   7       76.35       64.58      6.04 o
  -6  -6   7      657.63      638.54     15.05 o
  -5  -6   7      274.97      283.55     18.61 o
  -4  -6   7     1743.21     1675.48     29.07 o
  -3  -6   7      146.41      119.94      4.90 o
  -2  -6   7      298.28      300.54      7.64 o
  -1  -6   7     1718.10     1748.49     25.53 o
   0  -6   7     1262.85     1215.59     16.60 o
   1  -6   7        6.84       15.31      1.59 o
   2  -6   7       10.53       15.78      1.29 o
   3  -6   7     1314.71     1249.82     17.44 o
   4  -6   7     6855.41     6625.50     87.45 o
   5  -6   7       23.69       27.72      4.02 o
   6  -6   7      458.43      490.46     16.17 o
   7  -6   7      983.08     1035.99     28.38 o
   8  -6   7      283.07      337.37     19.59 o
   9  -6   7       17.18        6.52      4.89 o
  -7  -5   7      650.38      639.10     15.24 o
  -6  -5   7       58.40       50.06      4.16 o
  -5  -5   7      645.36      634.95     27.14 o
  -4  -5   7     1491.70     1453.48     25.33 o
  -3  -5   7     1434.36     1407.48     31.05 o
  -2  -5   7      196.24      203.73      5.85 o
  -1  -5   7      719.75      707.48     11.04 o
   0  -5   7     3467.96     3461.62     39.96 o
   1  -5   7     1926.68     1944.09     21.60 o
   2  -5   7      375.07      355.76      6.20 o
   3  -5   7       29.80       27.18      1.88 o
   4  -5   7     1998.30     1987.56     32.73 o
   5  -5   7     5043.02     4948.80    101.96 o
   6  -5   7       24.07       28.88      4.89 o
   7  -5   7      805.05      789.13     23.51 o
   8  -5   7     1371.21     1331.54     35.20 o
   9  -5   7      853.11      920.02     38.74 o
  -8  -4   7     1913.25     1897.63     34.18 o
  -7  -4   7     1176.86     1124.45     22.16 o
  -6  -4   7       75.07       75.27      5.10 o
  -5  -4   7      738.46      711.67     17.26 o
  -4  -4   7     3741.30     3640.90     55.87 o
  -3  -4   7     5373.49     5459.07     81.98 o
  -2  -4   7      351.21      341.69      6.06 o
  -1  -4   7      848.27      926.13     12.11 o
   0  -4   7     1291.72     1260.93     13.59 o
   1  -4   7      584.77      517.78      7.81 o
   2  -4   7     3018.40     3124.21     36.30 o
   3  -4   7       12.70       15.03      2.27 o
   4  -4   7     1505.92     1497.44     30.40 o
   5  -4   7     3315.17     3299.65     70.36 o
   6  -4   7      396.15      377.53     14.02 o
   7  -4   7      432.18      454.30     16.34 o
   8  -4   7      465.89      509.60     18.38 o
   9  -4   7     1191.31     1207.67     33.99 o
  -8  -3   7     1051.20     1061.22     21.53 o
  -7  -3   7     2481.95     2451.54     40.82 o
  -6  -3   7     1179.84     1162.02     21.65 o
  -5  -3   7      136.54      129.89      6.35 o
  -4  -3   7     3603.75     3501.92     53.26 o
  -3  -3   7     8070.46     8246.16     91.09 o
  -2  -3   7     5135.74     5333.67     65.16 o
  -1  -3   7       76.43       79.99      2.25 o
   0  -3   7     2856.89     2913.05     34.80 o
   1  -3   7     2892.66     2980.53     41.19 o
   2  -3   7     2205.93     2125.66     28.20 o
   3  -3   7      427.09      424.38      9.19 o
   4  -3   7     1069.56     1090.28     19.11 o
   5  -3   7      701.61      664.28     19.26 o
   6  -3   7     5091.68     5095.31    106.12 o
   7  -3   7      154.81      154.35      9.53 o
   8  -3   7      384.31      396.31     22.05 o
   9  -3   7      789.39      767.01     24.99 o
  -9  -2   7      175.62      186.67      8.48 o
  -8  -2   7     1003.82      985.11     20.00 o
  -7  -2   7     3164.28     3182.74     50.71 o
  -6  -2   7     4504.82     4485.00     68.27 o
  -5  -2   7       21.96       25.02      3.06 o
  -4  -2   7      660.73      686.27     11.22 o
  -3  -2   7     5230.86     5402.71     57.18 o
  -2  -2   7     2609.30     2572.59     31.35 o
  -1  -2   7      221.11      236.48      4.37 o
   0  -2   7     2912.11     2952.41     32.90 o
   1  -2   7      767.84      710.39     12.09 o
   2  -2   7     2795.87     2822.84     36.41 o
   3  -2   7      807.35      794.59     10.71 o
   4  -2   7      166.98      167.25      6.98 o
   5  -2   7     3785.59     3735.57     58.05 o
   6  -2   7      637.22      686.89     20.73 o
   7  -2   7      176.46      195.88     10.30 o
   8  -2   7      232.99      277.43     20.13 o
  -9  -1   7      308.28      294.13      9.47 o
  -8  -1   7      401.61      404.55     10.78 o
  -7  -1   7     2349.42     2346.78     38.46 o
  -6  -1   7      816.89      781.03     13.22 o
  -5  -1   7       94.32      111.31      3.55 o
  -4  -1   7     1558.74     1592.50     21.26 o
  -3  -1   7      122.94      108.36      2.61 o
  -2  -1   7     2421.50     2351.67     23.01 o
  -1  -1   7     3856.78     3913.82     38.58 o
   0  -1   7      136.32      147.39      2.65 o
   1  -1   7     3949.20     3940.69     41.73 o
   2  -1   7      340.16      285.09      5.03 o
   3  -1   7      641.80      626.24     11.32 o
   4  -1   7      220.40      233.06      7.31 o
   5  -1   7      272.12      239.92      7.04 o
   6  -1   7     4828.27     4744.89     81.43 o
   7  -1   7      181.81      201.78     16.32 o
   8  -1   7       80.73       69.66      8.70 o
  -9   0   7      918.12      923.14     19.09 o
  -8   0   7      349.51      353.55     10.29 o
  -7   0   7     2683.03     2702.24     37.93 o
  -6   0   7      508.06      508.76      9.61 o
  -5   0   7      318.59      325.96      7.35 o
  -4   0   7      103.72       99.70      2.87 o
  -3   0   7     2996.34     2995.04     32.94 o
  -2   0   7      745.49      625.08      7.75 o
  -1   0   7     3416.32     3549.19     33.69 o
   0   0   7     2887.59     3011.68     28.95 o
   1   0   7     3325.48     3589.37     45.00 o
   2   0   7     2815.15     2776.31     39.63 o
   3   0   7      203.13      173.81      7.22 o
   4   0   7       50.84       48.85      3.27 o
   5   0   7       51.00       48.39      3.66 o
   6   0   7     1912.76     1917.72     45.36 o
   7   0   7     2466.43     2452.11     57.55 o
   8   0   7      598.54      637.09     28.89 o
 -10   1   7      246.89      259.79     12.69 o
  -9   1   7     2179.44     2169.29     51.90 o
  -8   1   7       27.33       26.80      2.68 o
  -7   1   7     2507.61     2600.03     36.52 o
  -6   1   7     1629.04     1698.65     25.08 o
  -5   1   7     1936.39     1940.26     23.77 o
  -4   1   7      386.05      356.07      6.10 o
  -3   1   7      688.94      763.78     11.36 o
  -2   1   7      241.85      238.59      3.71 o
  -1   1   7     4150.73     4156.29     39.18 o
   0   1   7     4277.21     4528.07     48.40 o
   1   1   7      227.90      221.81      4.01 o
   2   1   7     1053.88     1048.51     14.09 o
   3   1   7     2131.69     2092.02     29.59 o
   4   1   7     2009.84     1950.02     38.70 o
   5   1   7      293.18      306.25      8.68 o
   6   1   7      337.16      352.83     18.62 o
   7   1   7     1806.68     1786.99     36.02 o
   8   1   7     1296.30     1300.70     65.36 o
 -10   2   7      688.67      710.21     22.75 o
  -9   2   7     2048.29     2068.63     39.46 o
  -8   2   7     1240.79     1290.92     23.29 o
  -7   2   7      264.05      263.39      6.41 o
  -6   2   7      900.96      907.42     13.83 o
  -5   2   7     9381.58     9998.45    104.82 o
  -4   2   7     3278.73     3420.51     40.19 o
  -3   2   7      570.36      629.42      8.58 o
  -2   2   7     2707.70     2692.77     25.07 o
  -1   2   7     2772.37     2707.26     29.85 o
   0   2   7     4092.56     3976.46     43.01 o
   1   2   7      794.12      884.55     12.27 o
   2   2   7       64.99       51.75      2.56 o
   3   2   7     1743.90     1711.12     28.44 o
   4   2   7      717.49      750.30     15.55 o
   5   2   7     1857.24     1792.11     31.44 o
   6   2   7      151.84      155.19      8.54 o
   7   2   7     2393.05     2402.83     46.43 o
 -10   3   7       22.88       34.68      4.28 o
  -9   3   7      604.75      613.17     33.89 o
  -8   3   7     3440.55     3410.20     60.36 o
  -7   3   7     1385.30     1377.80     20.10 o
  -6   3   7      706.54      714.83     11.15 o
  -5   3   7     6615.29     6966.53     81.40 o
  -4   3   7     3080.71     3211.44     35.15 o
  -3   3   7      184.92      199.97      3.60 o
  -2   3   7       50.18       55.46      2.10 o
  -1   3   7     3930.53     3817.53     39.27 o
   0   3   7     8880.65     9040.59    102.38 o
   1   3   7      370.47      405.26      6.81 o
   2   3   7       51.42       55.44      3.32 o
   3   3   7       94.11      105.22      4.71 o
   4   3   7     2837.47     2777.19     45.29 o
   5   3   7      671.84      686.18     17.10 o
   6   3   7       21.44       17.23      3.28 o
   7   3   7     1788.90     1845.05     37.89 o
 -10   4   7      723.37      692.05     17.78 o
  -9   4   7      331.62      348.81     10.93 o
  -8   4   7      865.08      853.53     17.17 o
  -7   4   7      713.84      726.17     13.55 o
  -6   4   7      301.81      290.25      7.18 o
  -5   4   7     2150.39     2253.02     41.37 o
  -4   4   7     1855.34     1912.70     23.15 o
  -3   4   7     1320.43     1388.40     17.30 o
  -2   4   7        2.12        0.00      0.85 o
  -1   4   7     2458.81     2499.68     30.34 o
   0   4   7     2049.12     2055.14     25.69 o
   1   4   7     2530.80     2601.52     39.16 o
   2   4   7     1345.38     1364.20     21.07 o
   3   4   7     1817.49     1726.88     26.06 o
   4   4   7       49.12       56.48      4.90 o
   5   4   7      536.47      529.08     14.76 o
   6   4   7      288.10      287.09     10.70 o
 -10   5   7       30.17       34.95      5.68 o
  -9   5   7      802.08      785.75     16.75 o
  -8   5   7     1331.81     1293.85     27.98 o
  -7   5   7      424.81      418.30     10.49 o
  -6   5   7       94.91       93.50      4.35 o
  -5   5   7       84.65       87.26      6.85 o
  -4   5   7      864.32      857.83     11.73 o
  -3   5   7     2243.82     2254.60     31.17 o
  -2   5   7      355.41      370.49      6.82 o
  -1   5   7     1715.53     1767.65     24.02 o
   0   5   7     3162.62     3195.93     41.10 o
   1   5   7     2181.46     2183.54     30.88 o
   2   5   7      963.86      961.96     17.78 o
   3   5   7     1336.26     1307.95     23.00 o
   4   5   7     2160.35     2140.90     35.11 o
   5   5   7      376.81      378.19     12.30 o
   6   5   7      218.43      229.91     10.08 o
 -10   6   7      170.38      182.06      7.49 o
  -9   6   7     1154.70     1123.76     21.90 o
  -8   6   7      742.06      716.41     14.04 o
  -7   6   7     1023.94     1026.11     29.89 o
  -6   6   7     1274.18     1274.64     30.95 o
  -5   6   7      132.67      123.56      5.18 o
  -4   6   7     1179.74     1165.53     23.02 o
  -3   6   7      497.97      481.89     10.92 o
  -2   6   7     1341.91     1332.71     23.57 o
  -1   6   7      243.05      227.77      7.17 o
   0   6   7     1402.34     1365.13     19.57 o
   1   6   7     2730.94     2719.69     35.39 o
   2   6   7     1062.13     1046.50     19.36 o
   3   6   7      290.58      290.52      8.44 o
   4   6   7      624.03      631.30     21.96 o
   5   6   7      243.55      269.32     10.45 o
 -10   7   7      760.32      744.39     17.00 o
  -9   7   7        3.62        1.39      2.08 o
  -8   7   7     1308.01     1239.72     26.93 o
  -7   7   7     1245.82     1197.13     25.78 o
  -6   7   7     3052.10     2969.22     53.93 o
  -5   7   7     1602.67     1576.00     39.72 o
  -4   7   7     2443.59     2495.24     64.43 o
  -3   7   7     2875.73     2757.76     44.06 o
  -2   7   7     1619.45     1576.24     27.49 o
  -1   7   7      152.70      160.56      5.38 o
   0   7   7      217.43      202.18      5.58 o
   1   7   7     1023.16     1030.72     16.17 o
   2   7   7     2065.45     2066.50     34.18 o
   3   7   7      942.20      971.91     19.24 o
   4   7   7      340.96      337.27      9.89 o
  -9   8   7       82.86       63.18     11.42 o
  -8   8   7      116.50      120.11      7.45 o
  -7   8   7     1824.48     1767.47     35.49 o
  -6   8   7     8527.95     8458.91    174.99 o
  -5   8   7     1369.97     1351.83     34.94 o
  -4   8   7     1492.45     1448.34     36.70 o
  -3   8   7      494.35      485.82     16.68 o
  -2   8   7      593.37      579.85     12.67 o
  -1   8   7     2422.89     2498.12     35.64 o
   0   8   7      152.94      149.35      6.25 o
   1   8   7     1410.04     1433.35     22.74 o
   2   8   7     1131.88     1153.02     30.83 o
   3   8   7      470.41      453.33     14.02 o
  -9   9   7      152.77      143.91      8.73 o
  -8   9   7        3.99        0.00      2.71 o
  -7   9   7     1031.63     1027.70     29.87 o
  -6   9   7     2761.46     2704.21     63.05 o
  -5   9   7     3708.59     3742.69     83.23 o
  -4   9   7        0.17        0.36      3.80 o
  -3   9   7     1091.10     1029.53     34.18 o
  -2   9   7     1732.00     1762.30     35.11 o
  -1   9   7        7.39       13.56      2.39 o
   0   9   7      103.24       89.07      4.86 o
   1   9   7      390.19      424.22      9.95 o
   2   9   7     1044.99     1121.03     21.77 o
  -8  10   7       11.12        9.66      4.31 o
  -7  10   7       65.74       65.09      7.31 o
  -6  10   7     2007.06     2050.33     50.83 o
  -5  10   7      937.81      898.52     52.71 o
  -4  10   7      340.92      318.16     17.15 o
  -3  10   7      626.64      594.49     20.26 o
  -2  10   7     1475.51     1510.06     27.25 o
  -1  10   7     1213.67     1298.21     24.08 o
   0  10   7      209.20      178.61      6.37 o
   1  10   7       15.83       14.05      2.69 o
  -7  11   7      142.04      132.55     10.58 o
  -6  11   7      125.69      116.64     10.60 o
  -5  11   7      766.66      740.66     28.09 o
  -4  11   7     1319.25     1283.32     45.14 o
  -3  11   7       34.39       30.56      5.48 o
  -2  11   7     1050.19     1081.34     21.50 o
  -1  11   7      946.83      949.60     19.56 o
   0  11   7      479.54      539.58     13.79 o
  -5  12   7      503.80      505.48     26.15 o
  -4  12   7      525.01      518.28     36.50 o
  -3  12   7      317.64      304.77     11.08 o
   0 -12   8     1522.90     1528.10     28.64 o
   1 -12   8      657.97      699.23     19.61 o
   2 -12   8       35.68       42.72      4.28 o
   3 -12   8      176.36      190.42     11.15 o
   4 -12   8      935.06      941.19     42.04 o
  -2 -11   8      129.33      141.19      7.29 o
  -1 -11   8      246.06      250.58      8.71 o
   0 -11   8     1442.49     1482.29     27.27 o
   1 -11   8      414.93      395.63     10.79 o
   2 -11   8      109.54      115.82     10.50 o
   3 -11   8       24.96       29.93      6.41 o
   4 -11   8      438.88      441.67     25.60 o
   5 -11   8     1471.99     1516.16     51.47 o
   6 -11   8      358.71      414.22     21.23 o
  -3 -10   8     1796.48     1788.74     31.53 o
  -2 -10   8      237.92      251.21     11.54 o
  -1 -10   8       78.03       76.77      6.00 o
   0 -10   8       79.91       84.95      5.34 o
   1 -10   8     1061.56     1053.80     22.78 o
   2 -10   8     1086.77     1059.69     22.85 o
   3 -10   8       61.66       54.90      4.31 o
   4 -10   8     1544.21     1520.31     26.30 o
   5 -10   8      906.90      912.97     34.95 o
   6 -10   8      264.87      305.22     17.95 o
   7 -10   8     1122.60     1149.72     43.72 o
  -4  -9   8       24.08       41.96      4.41 o
  -3  -9   8     1057.25     1027.28     18.47 o
  -2  -9   8     2067.38     2023.02     30.84 o
  -1  -9   8      143.34      155.57      7.61 o
   0  -9   8      158.61      164.70      6.85 o
   1  -9   8       61.02       67.53      9.38 o
   2  -9   8     2227.97     2154.52     39.79 o
   3  -9   8     1708.60     1636.65     24.18 o
   4  -9   8      293.02      287.60      8.28 o
   5  -9   8     1226.01     1229.94     25.26 o
   6  -9   8     1078.72     1135.19     42.08 o
   7  -9   8      485.81      513.65     25.06 o
  -5  -8   8     1229.51     1207.67     31.65 o
  -4  -8   8       15.75        8.73      4.16 o
  -3  -8   8     2247.96     2217.37     37.42 o
  -2  -8   8      978.26      948.44     18.08 o
  -1  -8   8      465.63      456.50     10.50 o
   0  -8   8     1580.66     1597.49     30.71 o
   1  -8   8     2764.18     2743.44     48.62 o
   2  -8   8     2213.34     2289.22     35.40 o
   3  -8   8      733.29      734.95     14.65 o
   4  -8   8      130.90      131.10      6.12 o
   5  -8   8      180.24      186.92      7.41 o
   6  -8   8      772.32      833.95     45.84 o
   7  -8   8     1805.52     1789.08     61.45 o
   8  -8   8      643.69      630.14     29.98 o
  -6  -7   8      864.38      856.99     20.28 o
  -5  -7   8      977.48      990.16     20.24 o
  -4  -7   8      610.50      597.95     13.72 o
  -3  -7   8       24.67       34.53      3.25 o
  -2  -7   8     4162.70     4184.30     62.28 o
  -1  -7   8     5681.57     5631.98     81.72 o
   0  -7   8      197.09      196.67      5.73 o
   1  -7   8      288.84      314.23     11.42 o
   2  -7   8      928.44      911.30     16.08 o
   3  -7   8      719.38      728.81     14.32 o
   4  -7   8     1074.53     1050.81     19.33 o
   5  -7   8      127.51      133.30      8.10 o
   6  -7   8     2600.01     2531.09     57.13 o
   7  -7   8     1707.41     1687.93     49.63 o
   8  -7   8     1603.18     1645.77     59.17 o
  -7  -6   8        5.66        4.79      3.14 o
  -6  -6   8      966.98      924.12     19.71 o
  -5  -6   8     1348.40     1345.51     24.99 o
  -4  -6   8       34.04       36.67      3.40 o
  -3  -6   8        0.22        3.15      1.83 o
  -2  -6   8     1843.00     1869.27     29.98 o
  -1  -6   8      958.69      967.05     18.14 o
   0  -6   8     1769.70     1771.66     23.19 o
   1  -6   8      190.71      188.36      5.07 o
   2  -6   8      673.74      643.46     10.32 o
   3  -6   8     2448.75     2321.57     37.44 o
   4  -6   8       21.14       25.02      3.37 o
   5  -6   8       19.71       21.74      4.35 o
   6  -6   8      971.31      955.82     26.24 o
   7  -6   8     1229.80     1266.47     61.82 o
   8  -6   8     1565.63     1535.66     40.08 o
  -7  -5   8       34.91       43.67      4.33 o
  -6  -5   8      930.61      944.32     22.62 o
  -5  -5   8      464.30      446.28     11.08 o
  -4  -5   8      558.30      573.04     12.62 o
  -3  -5   8       44.04       40.77      3.34 o
  -2  -5   8      483.53      481.44      9.26 o
  -1  -5   8     4680.26     4781.03     57.31 o
   0  -5   8      327.59      350.93      6.72 o
   1  -5   8      163.82      156.54      4.22 o
   2  -5   8       16.57       17.55      1.59 o
   3  -5   8     5593.59     5481.07     78.55 o
   4  -5   8     5318.43     5202.30     75.81 o
   5  -5   8      650.12      628.10     20.73 o
   6  -5   8      120.42      128.17     10.06 o
   7  -5   8      796.25      829.82     24.84 o
   8  -5   8     1423.27     1460.63     38.48 o
  -8  -4   8     2037.95     1983.14     35.60 o
  -7  -4   8      184.15      199.47      7.45 o
  -6  -4   8      187.89      189.75      8.02 o
  -5  -4   8      512.48      493.83     11.52 o
  -4  -4   8       68.01       65.82      4.45 o
  -3  -4   8     1003.32     1031.87     18.74 o
  -2  -4   8      588.91      580.32     10.73 o
  -1  -4   8     2115.05     2104.17     25.23 o
   0  -4   8     2983.55     2955.32     31.89 o
   1  -4   8     3089.74     3194.56     37.19 o
   2  -4   8       80.26       88.27      3.77 o
   3  -4   8      431.57      430.12     11.39 o
   4  -4   8     1593.12     1547.84     36.32 o
   5  -4   8     1966.35     1988.38     52.02 o
   6  -4   8        0.02        0.85      2.61 o
   7  -4   8      173.59      207.16     10.69 o
   8  -4   8     1018.37     1024.33     29.92 o
  -8  -3   8     1919.51     1869.20     42.07 o
  -7  -3   8      190.27      206.57     13.50 o
  -6  -3   8        0.47        0.00      1.44 o
  -5  -3   8      582.59      601.31     12.95 o
  -4  -3   8     2716.89     2720.18     42.55 o
  -3  -3   8     4125.99     4267.36     56.82 o
  -2  -3   8       33.71       39.47      1.94 o
  -1  -3   8     2106.31     2095.36     24.98 o
   0  -3   8     8340.80     8614.31    114.20 o
   1  -3   8     6587.66     6655.63     78.36 o
   2  -3   8      294.42      275.51      6.66 o
   3  -3   8      784.11      773.48     19.60 o
   4  -3   8      989.91      940.79     24.51 o
   5  -3   8      834.11      831.02     23.14 o
   6  -3   8     2437.41     2439.62     55.91 o
   7  -3   8      145.76      128.38      9.52 o
   8  -3   8     1323.02     1335.58     52.25 o
  -9  -2   8      414.13      424.79     12.42 o
  -8  -2   8     1288.20     1283.96     24.48 o
  -7  -2   8     2068.82     2084.08     35.22 o
  -6  -2   8      418.79      434.19     15.41 o
  -5  -2   8        5.95        9.78      2.20 o
  -4  -2   8     1698.90     1734.22     22.23 o
  -3  -2   8     3333.78     3394.43     38.80 o
  -2  -2   8     5048.42     5269.98     57.63 o
  -1  -2   8      530.76      564.88      8.49 o
   0  -2   8     4984.67     5135.54     50.33 o
   1  -2   8     9650.49     9598.85    115.25 o
   2  -2   8      184.15      202.30      5.18 o
   3  -2   8       43.96       49.20      3.38 o
   4  -2   8      528.75      534.38     14.20 o
   5  -2   8     5039.95     5026.63    104.39 o
   6  -2   8     2393.06     2321.44     53.73 o
   7  -2   8       16.86       24.93      4.70 o
   8  -2   8      422.85      393.26     16.59 o
  -9  -1   8       86.59       88.02      7.37 o
  -8  -1   8     1750.19     1790.30     31.41 o
  -7  -1   8     2361.84     2433.79     39.95 o
  -6  -1   8      253.99      241.92     10.46 o
  -5  -1   8      819.84      844.33     13.69 o
  -4  -1   8      159.18      164.48      4.35 o
  -3  -1   8     4183.26     4317.33     46.42 o
  -2  -1   8      261.25      253.08      3.88 o
  -1  -1   8        6.19        4.94      0.84 o
   0  -1   8     3731.36     3770.08     37.48 o
   1  -1   8     6019.50     6099.75     63.62 o
   2  -1   8     2610.54     2619.30     31.12 o
   3  -1   8       19.68       26.50      6.62 o
   4  -1   8     2982.89     2892.28     46.03 o
   5  -1   8     2901.51     2784.57     61.80 o
   6  -1   8      387.62      419.37     18.79 o
   7  -1   8       58.45       63.76      8.97 o
   8  -1   8      189.68      147.25     25.83 o
  -9   0   8       20.33       14.24      3.00 o
  -8   0   8      810.63      834.06     17.31 o
  -7   0   8     4607.26     4689.84     71.39 o
  -6   0   8      266.48      276.37      7.39 o
  -5   0   8       47.80       47.73      3.11 o
  -4   0   8       38.03       42.87      2.24 o
  -3   0   8      246.95      257.29      4.44 o
  -2   0   8     4773.55     4886.76     46.00 o
  -1   0   8       23.44       36.92      1.72 o
   0   0   8     3956.98     4065.01     40.98 o
   1   0   8     3715.32     3739.54     47.49 o
   2   0   8     1459.68     1446.70     22.49 o
   3   0   8      567.97      545.43     10.74 o
   4   0   8      208.70      206.77      6.48 o
   5   0   8     3795.86     3718.86     65.19 o
   7   0   8       98.74      111.77     19.57 o
   8   0   8      130.78      136.95     10.97 o
  -9   1   8      649.70      670.63     21.59 o
  -8   1   8        3.78        2.75      1.91 o
  -7   1   8     3720.55     3809.33     51.74 o
  -6   1   8     1287.67     1243.84     22.64 o
  -5   1   8       29.57       31.04      2.02 o
  -4   1   8       38.23       46.18      2.26 o
  -3   1   8     1985.08     1981.10     22.66 o
  -2   1   8     3534.11     3538.77     33.97 o
  -1   1   8     1554.49     1558.88     16.04 o
   0   1   8     1245.43     1310.56     15.97 o
   1   1   8     2442.57     2567.11     30.42 o
   2   1   8     3426.96     3411.38     48.47 o
   3   1   8     1007.85      982.56     16.98 o
   4   1   8      125.54      125.06      8.56 o
   5   1   8      902.15      898.77     25.13 o
   6   1   8     1134.77     1127.61     31.21 o
   7   1   8     1518.53     1520.76     40.14 o
 -10   2   8     1016.63     1012.63     33.31 o
  -9   2   8      289.38      318.33     19.05 o
  -8   2   8      154.95      152.01      7.37 o
  -7   2   8     1436.78     1426.08     21.83 o
  -6   2   8     4048.02     4139.73     48.06 o
  -5   2   8      528.40      540.10      8.17 o
  -4   2   8      286.91      285.98      5.57 o
  -3   2   8      694.50      715.85      9.44 o
  -2   2   8     2839.41     2904.10     28.27 o
  -1   2   8     3869.09     3790.09     41.07 o
   0   2   8       54.86       59.09      4.14 o
   1   2   8      287.81      367.30      6.85 o
   2   2   8     3934.95     3920.82     49.57 o
   3   2   8     1098.41     1078.69     20.11 o
   4   2   8      358.44      379.76     11.94 o
   5   2   8       28.03       15.64      2.95 o
   6   2   8      743.05      745.13     18.77 o
   7   2   8     1753.57     1724.94     44.62 o
 -10   3   8      685.69      724.70     23.32 o
  -9   3   8      957.36      957.90     21.66 o
  -8   3   8      558.21      511.09     12.12 o
  -7   3   8      264.20      251.17      7.54 o
  -6   3   8     4212.13     4195.57     70.33 o
  -5   3   8     8180.99     8490.41     89.07 o
  -4   3   8      769.88      747.74     10.70 o
  -3   3   8     1164.06     1223.55     14.61 o
  -2   3   8     1503.93     1509.02     18.65 o
  -1   3   8     2415.95     2401.36     28.67 o
   0   3   8     5646.43     5669.79     70.07 o
   1   3   8        2.28        6.69      1.16 o
   2   3   8     2036.46     2071.88     29.93 o
   3   3   8     2214.99     2196.72     43.24 o
   4   3   8     1343.86     1258.16     23.69 o
   5   3   8       19.32       24.68      3.80 o
   6   3   8      310.97      322.54     11.41 o
 -10   4   8      188.03      205.24      9.15 o
  -9   4   8     2061.63     2115.10     40.65 o
  -8   4   8     1408.02     1385.11     25.03 o
  -7   4   8      127.13      131.02      7.72 o
  -6   4   8      210.60      228.36      7.49 o
  -5   4   8      969.29      973.02     16.68 o
  -4   4   8     1277.02     1367.49     16.19 o
  -3   4   8      316.59      319.78      6.14 o
  -2   4   8      542.65      534.15      7.78 o
  -1   4   8     7515.11     7602.41     80.44 o
   0   4   8     2637.16     2661.46     34.84 o
   1   4   8       22.71       28.46      2.17 o
   2   4   8       12.95       11.16      1.98 o
   3   4   8      865.52      850.33     19.58 o
   4   4   8     1187.07     1188.93     25.74 o
   5   4   8        7.28        3.56      2.53 o
   6   4   8      283.50      293.18     11.16 o
 -10   5   8      142.76      137.35      7.90 o
  -9   5   8     1520.08     1492.21     27.35 o
  -8   5   8      982.85      926.99     18.62 o
  -7   5   8      238.96      234.52      7.67 o
  -6   5   8     1408.08     1412.05     36.08 o
  -5   5   8     1916.63     1889.84     31.31 o
  -4   5   8     1172.59     1217.83     15.91 o
  -3   5   8      429.46      440.23      9.75 o
  -2   5   8      242.67      262.60      5.86 o
  -1   5   8     1529.23     1539.27     23.88 o
   0   5   8     5850.59     5852.64     70.78 o
   1   5   8      717.56      721.01     14.42 o
   2   5   8     1808.95     1817.02     30.04 o
   3   5   8      678.71      678.33     17.13 o
   4   5   8     1664.83     1610.49     33.16 o
   5   5   8      164.27      190.30      9.35 o
  -9   6   8      658.37      628.43     14.77 o
  -8   6   8     2294.37     2270.42     38.02 o
  -7   6   8      164.14      170.09     12.48 o
  -6   6   8      217.81      207.19     23.62 o
  -5   6   8     2910.87     2930.16     47.28 o
  -4   6   8      627.91      605.77     26.61 o
  -3   6   8       18.59       26.78      3.76 o
  -2   6   8       20.80       17.58      2.17 o
  -1   6   8        7.91       10.71      1.91 o
   0   6   8     3235.17     3315.80     46.76 o
   1   6   8      983.19     1003.04     16.89 o
   2   6   8     1052.51     1047.60     19.66 o
   3   6   8     1126.90     1144.39     25.47 o
   4   6   8     1499.88     1470.18     40.70 o
   5   6   8      641.72      608.80     17.40 o
  -9   7   8      341.60      365.55     10.65 o
  -8   7   8     1258.23     1216.46     27.00 o
  -7   7   8     1783.66     1697.12     42.90 o
  -6   7   8      259.30      250.64     11.37 o
  -5   7   8      766.76      764.83     55.14 o
  -4   7   8     3762.22     3778.28     82.52 o
  -3   7   8       18.26       15.88      2.88 o
  -2   7   8      206.03      212.74      8.25 o
  -1   7   8        0.62        1.44      1.49 o
   0   7   8      262.66      261.67      7.02 o
   1   7   8     4030.46     4063.32     55.16 o
   2   7   8     1314.25     1306.54     23.83 o
   3   7   8        0.20        0.00      2.91 o
   4   7   8      525.73      535.88     15.84 o
  -9   8   8       70.05       56.72      5.71 o
  -8   8   8     1547.64     1453.49     41.83 o
  -7   8   8     1168.52     1152.52     32.24 o
  -6   8   8      650.82      655.37     21.43 o
  -5   8   8        5.83        6.16      6.79 o
  -4   8   8     1243.46     1277.93     33.90 o
  -3   8   8     2759.93     2694.52     62.04 o
  -2   8   8       11.67        9.89      3.73 o
  -1   8   8      810.23      792.10     14.48 o
   0   8   8      521.98      548.90     11.43 o
   1   8   8     1962.80     1961.20     29.64 o
   2   8   8     1848.48     1859.75     32.11 o
   3   8   8      189.28      206.39      9.54 o
  -8   9   8      587.72      615.94     21.71 o
  -7   9   8      889.16      829.31     25.95 o
  -6   9   8      614.17      621.76     21.19 o
  -5   9   8       87.98       85.93      7.82 o
  -4   9   8      265.05      272.55     12.78 o
  -3   9   8     1853.18     1842.91     45.87 o
  -2   9   8     2593.89     2561.32     57.00 o
  -1   9   8       64.95       60.62      4.21 o
   0   9   8      324.00      336.11      8.67 o
   1   9   8     1100.50     1116.22     20.08 o
   2   9   8      656.87      643.96     20.03 o
  -7  10   8      805.96      800.98     26.02 o
  -6  10   8      653.69      685.40     31.62 o
  -5  10   8      471.46      462.05     17.99 o
  -4  10   8      183.24      187.22     11.46 o
  -3  10   8     1828.15     1786.36     36.63 o
  -2  10   8      705.84      702.26     15.70 o
  -1  10   8      233.70      242.11      8.34 o
   0  10   8      125.57      129.46      6.07 o
  -6  11   8     1341.44     1322.61     37.54 o
  -5  11   8      784.85      796.09     81.28 o
  -4  11   8      187.49      169.21     12.14 o
  -3  11   8      346.58      351.88     12.28 o
  -2  11   8     1487.56     1481.85     27.62 o
  -1  11   8      756.33      766.88     17.12 o
   1 -12   9      370.92      378.31     11.01 o
   2 -12   9       79.07       80.20      8.26 o
   3 -12   9      798.30      840.15     33.00 o
  -1 -11   9      920.81      876.60     21.14 o
   0 -11   9     1097.55     1071.23     22.24 o
   1 -11   9      430.42      431.61     12.90 o
   2 -11   9        2.43        1.51      3.53 o
   3 -11   9      487.60      500.60     14.67 o
   4 -11   9     1375.58     1308.50     56.91 o
   5 -11   9     1112.95     1090.11     80.87 o
  -3 -10   9      359.64      335.46     16.89 o
  -2 -10   9       50.76       52.39      7.84 o
  -1 -10   9      965.22      954.93     19.69 o
   0 -10   9     1296.26     1301.87     27.32 o
   1 -10   9     1814.59     1768.88     34.56 o
   2 -10   9       10.15       13.20      3.91 o
   3 -10   9       11.45       10.48      3.11 o
   4 -10   9      987.01     1037.29     19.94 o
   5 -10   9     1860.73     1937.01     63.65 o
   6 -10   9      538.88      591.13     26.70 o
  -4  -9   9     1353.12     1309.97     25.79 o
  -3  -9   9     1051.12     1090.50     22.12 o
  -2  -9   9      589.44      530.22     14.52 o
  -1  -9   9        2.10        3.71      2.30 o
   0  -9   9     1531.84     1541.17     30.63 o
   1  -9   9     1461.57     1449.66     28.90 o
   2  -9   9     1384.77     1318.76     42.45 o
   3  -9   9       39.92       34.23      3.32 o
   4  -9   9      383.26      384.72     10.12 o
   5  -9   9     2402.05     2442.14     47.59 o
   6  -9   9     1159.74     1249.17     45.92 o
   7  -9   9      109.28      136.99     14.13 o
  -5  -8   9      170.87      155.83     10.60 o
  -4  -8   9     2256.54     2212.32     37.91 o
  -3  -8   9      360.47      381.19      9.26 o
  -2  -8   9     1442.01     1392.23     28.33 o
  -1  -8   9      407.56      409.74     11.67 o
   0  -8   9       44.87       50.67     11.05 o
   1  -8   9     2366.81     2437.92     44.17 o
   2  -8   9     1028.68     1015.49     18.66 o
   3  -8   9      302.92      299.44      9.27 o
   4  -8   9      240.15      236.82      7.58 o
   5  -8   9      544.58      610.17     15.38 o
   6  -8   9     2431.17     2469.81     56.64 o
   7  -8   9      592.85      640.37     29.43 o
  -6  -7   9      992.45      934.56     20.20 o
  -5  -7   9      774.65      781.22     17.40 o
  -4  -7   9      303.87      274.19      8.50 o
  -3  -7   9     1780.59     1795.55     27.52 o
  -2  -7   9     3084.63     3113.90     47.75 o
  -1  -7   9     1836.42     1811.36     43.62 o
   0  -7   9      987.16     1008.30     21.05 o
   1  -7   9     1986.56     1955.62     30.59 o
   2  -7   9     1414.16     1431.90     24.25 o
   3  -7   9      636.19      656.53     13.76 o
   4  -7   9      147.61      128.39      7.71 o
   5  -7   9      861.24      881.56     24.68 o
   6  -7   9     1201.32     1264.74     33.05 o
   7  -7   9     1087.26     1153.33     34.97 o
  -6  -6   9     1035.78     1006.56     20.82 o
  -5  -6   9      242.46      220.23      7.73 o
  -4  -6   9      258.81      265.38     11.23 o
  -3  -6   9      982.92      945.06     20.05 o
  -2  -6   9     4379.86     4357.02     64.35 o
  -1  -6   9     1354.84     1388.47     22.97 o
   0  -6   9      130.74      132.33      9.18 o
   1  -6   9      260.35      254.18      8.64 o
   2  -6   9     1652.91     1616.73     26.72 o
   3  -6   9      385.31      361.15      9.11 o
   4  -6   9      216.79      234.64      8.32 o
   5  -6   9      302.07      315.47     12.47 o
   6  -6   9     1209.28     1215.70     32.08 o
   7  -6   9     1305.05     1347.77     35.77 o
   8  -6   9       53.35       58.82      7.66 o
  -7  -5   9      120.20      108.87      6.51 o
  -6  -5   9      802.71      777.51     16.98 o
  -5  -5   9     1340.98     1297.57     23.99 o
  -4  -5   9       85.03       78.68      4.97 o
  -3  -5   9     1609.14     1641.83     30.94 o
  -2  -5   9     4213.43     4185.31     65.56 o
  -1  -5   9     2320.89     2359.92     29.86 o
   0  -5   9      631.57      613.02     10.79 o
   1  -5   9      570.13      582.21      9.59 o
   2  -5   9     3057.03     2990.98     42.03 o
   3  -5   9     1034.80     1042.73     19.09 o
   4  -5   9       66.09       87.42      5.84 o
   5  -5   9      320.07      324.33     12.63 o
   6  -5   9     1312.47     1347.13     34.82 o
   7  -5   9     1370.76     1401.68     42.15 o
   8  -5   9      491.64      517.19     19.21 o
  -8  -4   9       92.56       95.67      6.28 o
  -7  -4   9       10.98        6.70      2.35 o
  -6  -4   9     1132.45     1076.25     20.99 o
  -5  -4   9     2723.14     2668.77     43.06 o
  -4  -4   9     1849.87     1769.35     33.33 o
  -3  -4   9      761.51      774.15     16.56 o
  -2  -4   9     1921.14     1917.58     24.84 o
  -1  -4   9     2788.24     2834.55     35.17 o
   0  -4   9      294.88      273.57      5.80 o
   1  -4   9      448.82      464.29      9.29 o
   2  -4   9      866.34      877.03     15.13 o
   3  -4   9     2344.92     2281.08     36.07 o
   4  -4   9     2139.73     2105.74     47.71 o
   5  -4   9       15.87       22.69     12.50 o
   6  -4   9      231.67      221.60     11.97 o
   7  -4   9      927.91      935.08     33.86 o
   8  -4   9      999.11     1059.27     31.00 o
  -8  -3   9      168.96      173.00      7.42 o
  -7  -3   9       24.53       14.34      5.19 o
  -6  -3   9      953.31      946.15     18.76 o
  -5  -3   9     2367.88     2257.61     60.63 o
  -4  -3   9     3684.21     3742.43     64.44 o
  -3  -3   9       30.77       28.67      3.95 o
  -2  -3   9     2800.84     2860.40     35.57 o
  -1  -3   9     1191.86     1070.09     22.84 o
   0  -3   9     3304.21     3277.78     37.10 o
   1  -3   9      998.75      996.85     17.55 o
   2  -3   9      583.01      591.89     12.15 o
   3  -3   9      790.37      819.14     18.44 o
   4  -3   9      720.26      678.49     19.81 o
   5  -3   9      653.35      649.37     19.96 o
   6  -3   9        2.27        3.70      3.00 o
   7  -3   9      285.38      314.90     13.95 o
   8  -3   9      946.20     1017.67     30.26 o
  -8  -2   9     1090.96     1169.41     22.98 o
  -7  -2   9      375.04      348.36     22.05 o
  -6  -2   9      402.44      409.14     10.34 o
  -5  -2   9     2867.46     2924.54     51.79 o
  -4  -2   9      810.23      820.64     11.96 o
  -3  -2   9     3157.88     3285.20     37.80 o
  -2  -2   9       10.67       12.05      1.58 o
  -1  -2   9     6850.69     7005.92     72.78 o
   0  -2   9     2108.81     1987.85     20.80 o
   1  -2   9     1207.36     1188.47     17.55 o
   2  -2   9     1481.54     1520.85     23.30 o
   3  -2   9      445.49      424.76     15.90 o
   4  -2   9     1326.85     1306.17     32.50 o
   5  -2   9     1551.93     1514.90     37.53 o
   6  -2   9        6.30       17.41      5.43 o
   7  -2   9      186.70      177.95     10.95 o
   8  -2   9     1279.48     1267.71     39.37 o
  -9  -1   9       62.17       64.33      5.11 o
  -8  -1   9      856.84      863.95     18.19 o
  -7  -1   9     3118.47     3107.35     57.88 o
  -6  -1   9      678.77      700.79     14.52 o
  -5  -1   9     3208.08     3271.91     48.83 o
  -4  -1   9      531.12      572.79     10.01 o
  -3  -1   9     2567.10     2644.69     27.73 o
  -2  -1   9      672.12      665.07      8.41 o
  -1  -1   9     1058.71     1031.08     19.31 o
   0  -1   9     1542.91     1461.28     16.99 o
   1  -1   9     1822.73     1825.65     20.91 o
   2  -1   9      808.99      833.97     13.13 o
   3  -1   9     1391.28     1364.45     35.34 o
   4  -1   9     1754.30     1694.66     83.56 o
   5  -1   9      440.56      453.42     16.06 o
   6  -1   9      120.14      111.28     12.50 o
   7  -1   9        2.15        7.75      5.43 o
  -9   0   9       69.27       64.03      5.52 o
  -8   0   9      521.04      552.77     13.09 o
  -7   0   9      856.61      888.51     20.59 o
  -6   0   9      228.17      237.13      6.71 o
  -5   0   9     1431.67     1470.24     21.98 o
  -4   0   9     1141.81     1180.66     15.20 o
  -3   0   9     3528.64     3637.11     35.26 o
  -2   0   9      435.16      447.16      6.06 o
  -1   0   9     1081.52     1128.27     12.86 o
   0   0   9     1363.55     1313.30     17.06 o
   1   0   9     1318.39     1263.68     18.20 o
   2   0   9     1613.03     1617.42     25.12 o
   3   0   9      501.04      504.30     11.22 o
   4   0   9     2234.49     2063.32     41.24 o
   5   0   9      836.20      826.05     24.34 o
   6   0   9      387.26      396.89     15.66 o
   7   0   9      104.94      120.13     15.76 o
  -9   1   9        7.32       11.26     10.87 o
  -8   1   9     1078.99     1055.25     20.43 o
  -7   1   9     1036.56     1039.88     19.13 o
  -6   1   9     1958.78     1994.22     31.61 o
  -5   1   9       50.84       49.59      2.82 o
  -4   1   9      959.65      966.23     13.37 o
  -3   1   9     4426.72     4579.75     43.52 o
  -2   1   9      924.02      946.48     11.14 o
  -1   1   9       32.05       31.10      1.61 o
   0   1   9     2779.60     2820.85     49.64 o
   1   1   9     3537.01     3585.17     45.82 o
   2   1   9     2500.81     2447.86     36.28 o
   3   1   9        4.00        4.45      1.69 o
   4   1   9       81.03      102.21      5.51 o
   5   1   9     1266.17     1229.26     74.99 o
   7   1   9      136.49      125.00     10.87 o
  -9   2   9        1.37        0.00      2.69 o
  -8   2   9     1081.59     1045.45     31.49 o
  -7   2   9     1650.08     1622.01     33.07 o
  -6   2   9       21.02       27.70      2.33 o
  -5   2   9     1900.77     1920.15     25.69 o
  -4   2   9      378.79      380.01      7.14 o
  -3   2   9     3991.76     4118.05     41.18 o
  -2   2   9     2338.23     2419.18     25.14 o
  -1   2   9      844.29      848.33     12.99 o
   0   2   9       18.07       24.96      1.96 o
   1   2   9     3273.64     3294.65     47.22 o
   2   2   9     1088.30     1068.54     20.13 o
   3   2   9     1303.81     1310.61     23.85 o
   4   2   9       17.16       25.29      3.00 o
   5   2   9      340.40      294.90     56.61 o
   6   2   9      976.69      894.56     27.29 o
  -9   3   9      392.22      417.26     17.79 o
  -8   3   9       37.72       41.35      4.94 o
  -7   3   9     1624.40     1521.73     47.57 o
  -6   3   9     8492.36     8565.95    102.23 o
  -5   3   9        1.52        3.37      1.26 o
  -4   3   9       48.99       57.78      3.08 o
  -3   3   9      425.36      443.79      6.44 o
  -2   3   9     2479.91     2453.19     31.94 o
  -1   3   9     4316.86     4351.95     50.14 o
   0   3   9      248.56      266.22      6.06 o
   1   3   9     2191.39     2236.56     29.90 o
   2   3   9     1684.09     1700.50     29.31 o
   3   3   9      596.72      572.41     24.35 o
   4   3   9      792.58      739.22     19.27 o
   5   3   9      852.83      814.91     20.12 o
   6   3   9     1649.88     1671.63     43.60 o
  -9   4   9      306.73      286.38      9.10 o
  -8   4   9      208.19      215.34      7.41 o
  -7   4   9     2216.09     2081.82     52.26 o
  -6   4   9     1554.69     1601.76     25.70 o
  -5   4   9     2403.19     2451.17     29.74 o
  -4   4   9      229.53      226.78      4.53 o
  -3   4   9      396.08      415.86      8.08 o
  -2   4   9      909.84      925.89     12.27 o
  -1   4   9     2179.58     2243.06     27.39 o
   0   4   9     1163.60     1154.71     20.74 o
   1   4   9     1018.82      998.81     20.93 o
   2   4   9     2216.92     2225.54     51.82 o
   3   4   9     2298.44     2182.67     55.02 o
   4   4   9      183.78      188.19      8.39 o
   5   4   9        0.41        1.27      2.53 o
  -9   5   9      209.25      227.54      8.04 o
  -8   5   9      193.57      211.50      8.24 o
  -7   5   9      381.77      344.31     25.78 o
  -6   5   9     1543.95     1488.70     44.03 o
  -5   5   9      907.69      921.60     18.24 o
  -4   5   9     1511.03     1534.78     26.62 o
  -3   5   9       43.16       43.16      3.88 o
  -2   5   9     2618.34     2546.43     36.82 o
  -1   5   9     1441.83     1407.41     22.48 o
   0   5   9      794.57      795.78     13.96 o
   1   5   9      529.29      526.49     14.71 o
   2   5   9     2203.07     2199.96     41.93 o
   3   5   9     1137.45     1131.60     25.09 o
   4   5   9      214.77      210.69      9.14 o
   5   5   9        0.03        0.00      2.68 o
  -9   6   9      218.38      237.99      8.44 o
  -8   6   9      377.97      378.15     10.52 o
  -7   6   9       13.06        8.48      2.64 o
  -6   6   9      674.83      653.15     16.39 o
  -5   6   9     1139.41     1088.84     23.46 o
  -4   6   9     4268.17     4096.33    102.47 o
  -3   6   9      394.01      418.09     11.77 o
  -2   6   9     2537.51     2480.42     39.47 o
  -1   6   9      650.87      629.07     13.69 o
   0   6   9     1778.76     1832.45     30.60 o
   1   6   9      727.77      768.66     14.09 o
   2   6   9     2041.85     1974.48     38.89 o
   3   6   9     1409.99     1370.88     29.64 o
   4   6   9      574.95      567.89     16.34 o
  -9   7   9      369.73      382.53     11.15 o
  -8   7   9      908.27      893.69     21.74 o
  -7   7   9        2.07        0.00      2.04 o
  -6   7   9      195.69      190.03      9.28 o
  -5   7   9     2555.53     2596.27     60.16 o
  -4   7   9     3829.62     3753.53     83.03 o
  -3   7   9     1623.32     1568.63     27.09 o
  -2   7   9      246.70      249.06      7.79 o
  -1   7   9     1453.21     1386.46     28.98 o
   0   7   9      157.53      158.68      5.65 o
   1   7   9      264.26      285.17     11.91 o
   2   7   9       33.55       32.44      4.15 o
   3   7   9      677.09      709.18     18.91 o
  -8   8   9      434.55      445.06     17.53 o
  -7   8   9     1505.14     1489.72     39.85 o
  -6   8   9        5.17        5.18      3.52 o
  -5   8   9     1728.99     1732.86     44.05 o
  -4   8   9     3429.07     3335.03     75.50 o
  -3   8   9      584.37      555.12     15.38 o
  -2   8   9      192.64      181.40      6.95 o
  -1   8   9       10.06       13.70      2.36 o
   0   8   9     2968.77     3118.55     44.08 o
   1   8   9     1077.54     1111.80     19.16 o
   2   8   9       43.74       36.72      4.94 o
  -8   9   9     1206.89     1162.31     33.93 o
  -7   9   9      552.79      556.52     20.40 o
  -6   9   9       91.89       78.30      7.94 o
  -5   9   9      101.29      104.68      9.13 o
  -4   9   9     1159.89     1128.03     32.15 o
  -3   9   9      844.82      846.74     22.53 o
  -2   9   9     1279.53     1259.27     27.73 o
  -1   9   9      401.05      410.96      9.90 o
   0   9   9      865.12      921.20     16.89 o
   1   9   9     1081.08     1137.45     21.47 o
  -7  10   9      630.73      609.48     22.11 o
  -6  10   9      315.62      309.87     20.41 o
  -5  10   9        9.33       12.93      4.56 o
  -4  10   9     1267.82     1231.61     35.04 o
  -3  10   9     1335.89     1268.81     42.20 o
  -2  10   9       66.68       62.99      4.96 o
  -1  10   9       83.89       86.17      5.66 o
  -4  11   9      456.51      451.09     18.68 o
   0 -11  10     1074.75     1118.74     23.84 o
   1 -11  10       73.58       72.90      7.87 o
   2 -11  10      386.43      398.86     16.28 o
   3 -11  10      254.41      239.58     10.10 o
   4 -11  10      652.96      673.86     22.64 o
  -2 -10  10        0.48        2.75      2.33 o
  -1 -10  10      742.79      717.04     16.35 o
   0 -10  10      989.11      938.87     21.53 o
   1 -10  10        6.72        2.05      3.25 o
   2 -10  10        3.48        3.89      4.62 o
   3 -10  10     1474.59     1516.92     31.96 o
   4 -10  10     1026.71     1087.81     25.11 o
   5 -10  10      349.27      388.39     12.57 o
  -3  -9  10      461.71      469.30     12.71 o
  -2  -9  10        1.62        0.00      1.93 o
  -1  -9  10      812.61      791.86     18.98 o
   0  -9  10     1955.90     1943.72     37.36 o
   1  -9  10     1155.05     1143.55     34.18 o
   2  -9  10        0.04        3.48      2.53 o
   3  -9  10      345.22      337.58     13.07 o
   4  -9  10     1020.80     1050.34     20.45 o
   5  -9  10      947.23      957.42     42.57 o
   6  -9  10      110.57      139.16     13.59 o
  -4  -8  10      743.10      764.08     17.39 o
  -3  -8  10      743.68      744.81     16.59 o
  -2  -8  10       12.89       13.84      3.65 o
  -1  -8  10       44.13       46.88      4.30 o
   0  -8  10     1927.29     1982.52     37.45 o
   1  -8  10     2777.35     2746.13     61.87 o
   2  -8  10     1061.11     1009.86     22.66 o
   3  -8  10      141.35      143.75      6.02 o
   4  -8  10      247.08      255.64     12.02 o
   5  -8  10      982.99     1063.91     37.39 o
   6  -8  10      900.27      927.60     27.01 o
   7  -8  10       56.13       46.74      9.24 o
  -5  -7  10      375.39      368.20     10.76 o
  -4  -7  10     2532.47     2518.42     41.90 o
  -3  -7  10      538.18      529.98     17.23 o
  -2  -7  10      766.36      767.59     17.98 o
  -1  -7  10        1.27        0.00      1.88 o
   0  -7  10     1765.89     1785.24     33.84 o
   1  -7  10     2122.71     2116.15     49.41 o
   2  -7  10      355.99      350.00     10.85 o
   3  -7  10        0.46        1.45      1.69 o
   4  -7  10       35.30       37.12      3.64 o
   5  -7  10     1980.67     2001.63     47.38 o
   6  -7  10     1174.45     1209.30     47.30 o
   7  -7  10        1.75        7.14      5.16 o
  -6  -6  10     1317.69     1289.54     25.09 o
  -5  -6  10      395.41      412.43     11.08 o
  -4  -6  10      642.69      657.79     14.47 o
  -3  -6  10     1807.64     1821.40     36.63 o
  -2  -6  10        4.17        4.03      1.97 o
  -1  -6  10      187.63      194.37      7.12 o
   0  -6  10      248.32      257.58      7.98 o
   1  -6  10     2706.90     2677.02     41.43 o
   2  -6  10     1200.74     1185.60     21.71 o
   3  -6  10      940.52      922.54     17.75 o
   4  -6  10      313.07      304.45     12.18 o
   5  -6  10      947.92      931.29     30.05 o
   6  -6  10     1404.47     1473.10     37.71 o
   7  -6  10      377.29      410.66     17.69 o
  -7  -5  10      936.47      965.33     20.50 o
  -6  -5  10     1044.86     1029.23     20.77 o
  -5  -5  10       49.05       50.55      4.10 o
  -4  -5  10       17.72       19.08      2.85 o
  -3  -5  10       22.16       14.21      2.19 o
  -2  -5  10      729.32      738.44     13.96 o
  -1  -5  10        4.25        4.45      1.83 o
   0  -5  10      190.86      191.77      5.35 o
   1  -5  10     1845.56     1825.00     29.51 o
   2  -5  10     5744.60     5647.72     81.85 o
   3  -5  10      289.10      285.58      8.18 o
   4  -5  10      429.07      415.24     12.45 o
   5  -5  10      794.89      842.87     24.23 o
   6  -5  10      532.01      583.35     22.07 o
   7  -5  10      207.17      170.79     11.76 o
  -7  -4  10      730.00      745.30     16.84 o
  -6  -4  10     1301.98     1287.59     24.28 o
  -5  -4  10      684.45      715.04     15.15 o
  -4  -4  10      117.82      116.12      6.10 o
  -3  -4  10      113.95      125.59      4.83 o
  -2  -4  10     1222.53     1208.40     20.34 o
  -1  -4  10     2934.07     2966.76     43.98 o
   0  -4  10      237.85      235.22      6.17 o
   1  -4  10      842.85      796.32     14.12 o
   2  -4  10     4524.66     4578.51     67.28 o
   3  -4  10     5147.03     5099.50     74.83 o
   4  -4  10      198.54      203.27      9.67 o
   5  -4  10      697.16      672.02     20.74 o
   6  -4  10     1137.92     1197.10     32.42 o
   7  -4  10     2106.75     2085.65     81.30 o
  -8  -3  10       10.99        7.54      3.14 o
  -7  -3  10      742.63      727.45     18.74 o
  -6  -3  10     2397.74     2361.03     39.29 o
  -5  -3  10     2144.02     2140.89     39.83 o
  -4  -3  10        3.13        3.98      1.83 o
  -3  -3  10       42.88       44.05      3.32 o
  -2  -3  10      411.63      404.09     11.74 o
  -1  -3  10     2438.86     2428.52     32.56 o
   0  -3  10     1466.42     1471.39     27.47 o
   1  -3  10      104.57      114.39      7.20 o
   2  -3  10     1755.43     1753.36     26.66 o
   3  -3  10     5664.42     5595.95     94.49 o
   4  -3  10       23.65       29.82      4.41 o
   5  -3  10       25.61       21.93      6.52 o
   6  -3  10      296.91      320.23     13.95 o
   7  -3  10     1708.65     1627.14     54.82 o
  -8  -2  10      314.02      316.14     11.65 o
  -7  -2  10        0.70        1.71      3.47 o
  -6  -2  10     2360.14     2371.02     39.04 o
  -5  -2  10     6835.12     6957.35    116.02 o
  -4  -2  10      899.80      923.08     17.08 o
  -3  -2  10        3.79        9.92      2.27 o
  -2  -2  10      191.14      200.95      4.54 o
  -1  -2  10     2902.89     2935.65     36.40 o
   0  -2  10     1844.61     1733.77     25.19 o
   1  -2  10        6.22        6.53      1.79 o
   2  -2  10     1735.94     1721.45     26.36 o
   3  -2  10      905.06      883.13     24.05 o
   4  -2  10     4319.48     4162.23     88.18 o
   5  -2  10      142.09      139.43      9.80 o
   6  -2  10      381.78      363.57     15.03 o
   7  -2  10     1828.03     1906.16     48.02 o
  -8  -1  10     2047.81     2064.58     50.13 o
  -7  -1  10        2.77        4.28      2.19 o
  -6  -1  10      184.90      184.78      7.22 o
  -5  -1  10     4455.12     4586.18     67.05 o
  -4  -1  10     2262.51     2324.38     29.66 o
  -3  -1  10       19.24       21.49      1.80 o
  -2  -1  10     1505.12     1556.50     17.33 o
  -1  -1  10      927.71      918.21     10.93 o
   0  -1  10     1298.35     1268.94     16.85 o
   1  -1  10      644.55      630.86     13.41 o
   2  -1  10      380.82      385.36      9.89 o
   3  -1  10     4540.68     4343.08     78.50 o
   4  -1  10      902.89      920.52     25.59 o
   5  -1  10      126.91      121.47      9.13 o
   6  -1  10      205.77      220.59     23.12 o
   7  -1  10      461.85      470.77     18.53 o
  -9   0  10      861.51      892.34     26.82 o
  -8   0  10      594.58      641.65     17.11 o
  -7   0  10      283.51      292.04      8.60 o
  -6   0  10      130.61      138.88      5.15 o
  -5   0  10      597.49      626.21     21.18 o
  -4   0  10     2631.47     2651.72     33.00 o
  -3   0  10      181.70      179.36      3.63 o
  -2   0  10      290.07      296.28      4.97 o
  -1   0  10     2752.65     2741.51     28.45 o
   0   0  10     1547.99     1516.94     19.56 o
   1   0  10     1323.21     1358.81     19.73 o
   2   0  10      219.30      218.91      8.16 o
   3   0  10      197.71      173.50     11.66 o
   4   0  10     3641.58     3492.01     76.15 o
   5   0  10      141.41      177.12     10.44 o
   6   0  10      157.42      130.83     10.05 o
   7   0  10      407.79      437.91     17.98 o
  -9   1  10      945.92      895.70     26.83 o
  -8   1  10      610.71      618.76     19.23 o
  -7   1  10      132.35      144.12      8.53 o
  -6   1  10       94.39       91.41      4.68 o
  -5   1  10      911.25      924.76     15.22 o
  -4   1  10     2252.07     2251.95     24.74 o
  -3   1  10     1758.97     1785.26     19.57 o
  -2   1  10      181.19      182.00      4.63 o
  -1   1  10     2895.80     2969.40     30.64 o
   0   1  10     2719.44     2761.96     42.52 o
   1   1  10     1225.74     1214.06     18.18 o
   2   1  10      200.99      200.34      7.25 o
   3   1  10      567.24      552.55     15.22 o
   4   1  10     1692.75     1655.36     41.22 o
   5   1  10     1233.62     1177.04     32.39 o
   6   1  10      294.67      289.41     13.85 o
  -9   2  10      392.24      390.45     15.40 o
  -8   2  10      953.49      984.17     51.89 o
  -7   2  10     1466.27     1463.77     21.08 o
  -6   2  10      218.79      211.12      5.97 o
  -5   2  10       62.51       51.64      2.89 o
  -4   2  10      826.66      884.67     12.60 o
  -3   2  10     2135.73     2159.58     23.03 o
  -2   2  10     1811.44     1877.24     20.36 o
  -1   2  10      710.61      736.75     11.07 o
   0   2  10     2794.86     2910.42     35.11 o
   1   2  10     3643.61     3658.03     53.34 o
   2   2  10     1724.69     1749.81     27.63 o
   3   2  10        0.97        2.39      1.71 o
   4   2  10      145.18      138.91      9.14 o
   6   2  10      624.09      629.44     22.04 o
  -9   3  10       46.26       40.18      4.57 o
  -8   3  10      318.38      321.89     10.92 o
  -7   3  10     4261.40     4134.52     63.38 o
  -6   3  10     2331.41     2254.24     29.30 o
  -5   3  10       43.05       40.57      3.04 o
  -4   3  10     1670.48     1776.10     21.92 o
  -3   3  10     2446.66     2499.60     27.59 o
  -2   3  10      460.03      454.82      7.78 o
  -1   3  10      211.69      207.33      4.82 o
   0   3  10      187.44      192.72      6.81 o
   1   3  10     2462.18     2503.38     45.89 o
   2   3  10     2762.51     2789.55     50.83 o
   3   3  10      669.54      674.44     16.82 o
   4   3  10      104.57      119.60     14.68 o
   5   3  10      576.02      566.22     20.25 o
  -9   4  10      815.30      739.25     16.52 o
  -8   4  10       64.58       66.90      8.79 o
  -7   4  10     3868.47     3699.13     57.48 o
  -6   4  10     2850.47     2767.32     45.36 o
  -5   4  10        5.36       13.68      1.76 o
  -4   4  10      207.30      217.84      4.86 o
  -3   4  10     2618.59     2673.83     38.03 o
  -2   4  10     3747.38     3851.93     51.40 o
  -1   4  10      522.39      524.20     10.26 o
   0   4  10      114.42      119.47      5.66 o
   1   4  10       21.57       23.87      3.55 o
   2   4  10     4663.49     4646.31     80.82 o
   3   4  10      997.11      994.73     28.30 o
   4   4  10        0.51        0.17      2.47 o
   5   4  10      990.84      960.98     63.07 o
  -9   5  10      284.34      295.83      9.61 o
  -8   5  10      172.79      154.04     14.24 o
  -7   5  10      604.27      619.15     16.22 o
  -6   5  10     2044.45     1967.20     38.10 o
  -5   5  10      790.68      804.61     18.72 o
  -4   5  10       98.14       95.56      5.33 o
  -3   5  10     2197.11     2177.76     35.23 o
  -2   5  10     1060.30     1079.30     20.09 o
  -1   5  10       27.80       26.94      3.12 o
   0   5  10     1662.91     1692.00     25.55 o
   1   5  10      152.54      152.27      8.71 o
   2   5  10      384.32      367.46     14.73 o
   3   5  10     1281.69     1220.48     27.00 o
   4   5  10      406.87      366.74     12.36 o
  -9   6  10      363.50      361.00     10.73 o
  -8   6  10        0.10        0.00      2.67 o
  -7   6  10      315.02      314.87     10.70 o
  -6   6  10     1488.37     1418.62     29.62 o
  -5   6  10     1135.43     1072.22     44.31 o
  -4   6  10       58.04       66.85      6.65 o
  -3   6  10      448.42      443.75     13.21 o
  -2   6  10     2023.42     2029.98     33.74 o
  -1   6  10     1102.06     1113.95     21.05 o
   0   6  10        2.21        4.55      1.85 o
   1   6  10      822.22      842.11     25.47 o
   2   6  10     1403.66     1429.40     30.52 o
   3   6  10     1210.64     1206.95     28.14 o
  -8   7  10      105.73       99.59     11.14 o
  -7   7  10       35.32       31.87      4.18 o
  -6   7  10      956.91      942.44     28.00 o
  -5   7  10      995.95      961.71     28.14 o
  -4   7  10      333.14      355.45     14.40 o
  -3   7  10       78.95       76.52      8.56 o
  -2   7  10      543.48      565.95     16.36 o
  -1   7  10     2135.35     2111.51     35.39 o
   0   7  10      865.12      919.64     18.45 o
   1   7  10       77.39       65.44      5.82 o
   2   7  10      762.26      793.09     20.31 o
  -8   8  10      527.53      432.05     77.08 o
  -7   8  10      367.81      337.26     30.21 o
  -6   8  10      967.74      958.28     43.42 o
  -5   8  10     2036.45     1933.14     48.62 o
  -4   8  10      841.87      839.65     25.95 o
  -3   8  10       77.69       74.05      6.03 o
  -2   8  10      192.47      194.50      7.29 o
  -1   8  10     1099.72     1118.32     21.68 o
   0   8  10     1601.08     1629.92     25.94 o
   1   8  10      471.90      474.53     14.54 o
  -7   9  10      170.79      175.23     11.62 o
  -6   9  10      371.92      367.57     16.27 o
  -5   9  10      789.83      802.03     38.74 o
  -4   9  10      681.10      669.21     18.36 o
  -3   9  10     1584.20     1533.36     32.82 o
  -2   9  10      105.62       81.68     11.96 o
  -1   9  10      912.67      876.27     16.42 o
   0   9  10     1092.34     1107.10     19.50 o
  -5  10  10      357.18      336.04     19.05 o
  -4  10  10     1394.04     1344.43     30.45 o
  -3  10  10      327.31      330.41     15.50 o
  -2  10  10      116.00      108.62      6.60 o
  -1 -10  11      635.41      638.71     17.05 o
   0 -10  11      443.79      487.37     18.44 o
   1 -10  11       18.07       35.30      5.76 o
   2 -10  11      497.04      507.58     15.45 o
   3 -10  11     1042.30     1083.93     25.45 o
   4 -10  11      384.25      429.97     14.74 o
  -3  -9  11       62.56       59.93      5.13 o
  -2  -9  11      256.93      251.41     12.68 o
  -1  -9  11      994.35      989.79     22.58 o
   0  -9  11     1796.19     1753.21     44.00 o
   1  -9  11      115.89      125.96      9.75 o
   2  -9  11     1166.85     1145.50     25.95 o
   3  -9  11      811.93      799.66     32.75 o
   4  -9  11      307.83      338.18     10.14 o
   5  -9  11      566.48      595.66     16.11 o
  -4  -8  11     1099.75     1025.85     21.53 o
  -3  -8  11      263.38      251.88     13.97 o
  -2  -8  11      131.63      132.61      7.18 o
  -1  -8  11      306.48      305.18     10.07 o
   0  -8  11     3677.29     3551.26     78.42 o
   1  -8  11     2016.01     1955.86     47.34 o
   2  -8  11      246.40      242.51      9.70 o
   3  -8  11      648.27      642.42     14.37 o
   4  -8  11     1474.62     1504.36     27.19 o
   5  -8  11      277.37      328.63     14.96 o
   6  -8  11      104.82      109.35     13.59 o
  -5  -7  11     1132.22     1104.08     26.54 o
  -4  -7  11      597.22      585.33     14.39 o
  -3  -7  11      418.50      408.74     12.33 o
  -2  -7  11      999.29     1019.90     22.63 o
  -1  -7  11     3094.40     3122.47     67.44 o
   0  -7  11     4410.40     4406.79     94.01 o
   1  -7  11     1569.40     1518.97     31.32 o
   2  -7  11       14.03       15.25      2.62 o
   3  -7  11      116.10      123.15      5.99 o
   4  -7  11      296.62      343.14      9.87 o
   5  -7  11      641.79      643.29     31.35 o
   6  -7  11      149.76      155.22     13.86 o
  -6  -6  11      299.30      304.48      9.74 o
  -5  -6  11       22.54       27.07      4.63 o
  -4  -6  11     2044.72     2019.35     39.22 o
  -3  -6  11     3993.17     4121.22     71.88 o
  -2  -6  11      397.54      379.12     12.85 o
  -1  -6  11     1273.19     1296.75     26.13 o
   0  -6  11     4648.05     4623.99     97.82 o
   1  -6  11      817.79      809.56     33.42 o
   2  -6  11      481.35      459.27     11.05 o
   3  -6  11        9.78       11.04      3.03 o
   4  -6  11     1838.30     1839.36     41.45 o
   5  -6  11      507.09      554.33     18.77 o
   6  -6  11      244.55      264.33     12.68 o
  -6  -5  11        2.43        7.57      3.06 o
  -5  -5  11       12.76       11.27      2.53 o
  -4  -5  11     1806.54     1765.95     29.61 o
  -3  -5  11      523.37      525.32     13.75 o
  -2  -5  11     1211.48     1233.30     30.13 o
  -1  -5  11       11.67        6.68      1.97 o
   0  -5  11     2601.18     2592.11     46.17 o
   1  -5  11     3307.82     3259.11     49.67 o
   2  -5  11       34.63       36.00      5.49 o
   3  -5  11       17.73       23.69      2.90 o
   4  -5  11      631.85      635.25     16.87 o
   5  -5  11      496.38      525.73     45.77 o
   6  -5  11      513.23      533.79     23.43 o
   7  -5  11       29.34       25.31      5.34 o
  -7  -4  11      840.87      855.09     18.67 o
  -6  -4  11      425.47      422.80     11.33 o
  -5  -4  11       13.16        9.66      2.63 o
  -4  -4  11      796.19      773.84     15.37 o
  -3  -4  11     2217.51     2267.08     47.64 o
  -2  -4  11       47.88       45.58      4.00 o
  -1  -4  11      404.68      408.74     10.58 o
   0  -4  11      356.51      352.65      8.87 o
   1  -4  11     5615.61     5488.03     79.63 o
   2  -4  11     3833.72     3794.86     57.24 o
   3  -4  11      218.28      221.80      7.35 o
   4  -4  11      132.76      134.69      8.45 o
   5  -4  11     1063.35     1086.17     37.17 o
   6  -4  11      331.84      338.80     14.56 o
   7  -4  11      255.62      251.27     12.93 o
  -7  -3  11     1132.52     1119.03     22.35 o
  -6  -3  11      547.26      579.41     15.10 o
  -5  -3  11      699.23      693.16     16.35 o
  -4  -3  11     1296.26     1292.54     26.80 o
  -3  -3  11     1646.63     1650.82     26.88 o
  -2  -3  11       28.81       34.60      5.67 o
  -1  -3  11     2326.93     2337.83     36.38 o
   0  -3  11      440.02      446.22     10.18 o
   1  -3  11     1273.71     1251.31     25.04 o
   2  -3  11     2153.36     2064.13     33.63 o
   3  -3  11     2038.12     2024.72     48.75 o
   4  -3  11        9.68       13.16      3.39 o
   5  -3  11      331.85      334.78     13.95 o
   6  -3  11      717.21      673.96     34.91 o
   7  -3  11      367.66      376.98     16.43 o
  -8  -2  11       68.32       70.92      5.46 o
  -7  -2  11       47.78       62.38      4.83 o
  -6  -2  11     1766.19     1783.79     34.75 o
  -5  -2  11     2517.65     2535.12     46.07 o
  -4  -2  11        0.34        0.00      1.80 o
  -3  -2  11     2837.29     2859.50     35.05 o
  -2  -2  11     2283.54     2333.17     27.74 o
  -1  -2  11     2278.94     2300.83     33.21 o
   0  -2  11      696.20      697.08     12.84 o
   1  -2  11      402.76      400.22      9.02 o
   2  -2  11      821.93      777.38     18.09 o
   3  -2  11      858.92      879.50     35.23 o
   4  -2  11     1619.64     1525.32     38.14 o
   5  -2  11      557.56      529.70     33.25 o
   6  -2  11     1017.29      982.91     29.23 o
  -8  -1  11      129.60      120.96      6.74 o
  -7  -1  11      299.20      302.90      9.14 o
  -6  -1  11     1850.92     1915.56     36.57 o
  -5  -1  11     2158.83     2185.54     40.26 o
  -4  -1  11     2033.72     2060.85     26.32 o
  -3  -1  11      836.11      854.58     11.93 o
  -2  -1  11     1583.61     1625.77     17.73 o
  -1  -1  11     3755.12     3766.44     46.66 o
   0  -1  11       23.11       26.29      5.24 o
   1  -1  11       10.58       13.43      2.08 o
   2  -1  11      424.78      410.13     10.65 o
   3  -1  11     2863.07     2830.37     62.91 o
   4  -1  11     1585.07     1480.91     37.52 o
   5  -1  11       39.26       46.43      6.11 o
   6  -1  11      499.84      505.76     28.33 o
  -8   0  11      128.19      134.70      6.97 o
  -7   0  11        5.45        4.83      2.20 o
  -6   0  11      945.82      965.73     23.76 o
  -5   0  11     2513.46     2548.23     35.08 o
  -4   0  11      487.38      515.98      8.25 o
  -3   0  11        1.04        4.18      1.07 o
  -2   0  11     1774.21     1823.48     19.61 o
  -1   0  11     1599.22     1601.32     21.99 o
   0   0  11     1228.37     1270.87     20.40 o
   1   0  11       59.86       58.28      4.18 o
   2   0  11     2190.00     2140.69     60.22 o
   3   0  11     3036.78     2866.49     63.95 o
   4   0  11       30.79       31.24      6.79 o
   5   0  11        5.69        2.88      3.12 o
   6   0  11       10.37        2.47     10.59 o
  -8   1  11      173.18      193.49     13.60 o
  -7   1  11        0.24        2.69      2.15 o
  -6   1  11      801.66      785.79     15.35 o
  -5   1  11     1061.62     1052.62     15.53 o
  -4   1  11     1482.98     1585.08     18.51 o
  -3   1  11        1.01        0.94      1.02 o
  -2   1  11     1499.53     1516.64     17.15 o
  -1   1  11     1207.47     1261.39     16.00 o
   0   1  11      922.93      928.93     14.72 o
   1   1  11      752.39      728.71     15.45 o
   2   1  11        0.36        1.78      2.15 o
   3   1  11     3929.23     3869.11     84.81 o
   4   1  11     1351.35     1263.21     33.90 o
   5   1  11        1.54        4.89      4.35 o
   6   1  11      102.49       97.57      9.20 o
  -9   2  11     1137.01     1101.08     44.81 o
  -8   2  11      365.11      364.93     14.43 o
  -7   2  11       11.69        5.63      2.25 o
  -6   2  11        0.20        0.65      1.47 o
  -5   2  11     2015.24     1977.97     24.15 o
  -4   2  11     2430.93     2571.07     30.02 o
  -3   2  11      829.52      867.02     10.99 o
  -2   2  11      210.73      202.54      4.16 o
  -1   2  11      494.00      516.60      8.84 o
   0   2  11      822.12      836.73     13.72 o
   1   2  11     1789.51     1788.00     28.22 o
   2   2  11      539.41      532.09     17.77 o
   3   2  11     2005.31     1857.57     45.18 o
   4   2  11     1944.15     1936.64     47.65 o
   5   2  11      474.06      482.52     18.53 o
  -8   3  11     1313.72     1389.01     25.69 o
  -7   3  11      103.28      120.37      5.94 o
  -6   3  11       47.72       50.17      3.46 o
  -5   3  11      943.97      920.41     13.97 o
  -4   3  11     1735.93     1784.09     20.88 o
  -3   3  11     1963.77     2049.78     23.42 o
  -2   3  11      551.76      560.93     10.85 o
  -1   3  11      476.92      485.54     10.47 o
   0   3  11     1850.37     1847.40     30.85 o
   1   3  11      384.43      401.71     14.33 o
   2   3  11     1437.62     1454.53     37.10 o
   3   3  11       52.27       48.63      6.79 o
   4   3  11     2649.72     2552.30     60.12 o
   5   3  11     1653.51     1548.89     61.91 o
  -8   4  11     2462.18     2351.84     39.52 o
  -7   4  11     2264.63     2224.35     37.23 o
  -6   4  11      256.26      245.81      8.98 o
  -5   4  11      404.12      402.52      8.72 o
  -4   4  11     1517.83     1501.81     20.78 o
  -3   4  11     1224.36     1258.83     22.57 o
  -2   4  11     3321.18     3365.66     51.79 o
  -1   4  11      100.19      101.47      5.63 o
   0   4  11     1612.90     1661.13     28.66 o
   1   4  11     1311.90     1293.42     27.37 o
   2   4  11     1416.38     1354.72     35.41 o
   3   4  11       78.18       74.25      7.66 o
  -8   5  11      252.98      267.09      8.83 o
  -7   5  11      532.89      568.11     15.62 o
  -6   5  11      666.97      654.79     16.77 o
  -5   5  11        9.16       12.16      2.78 o
  -4   5  11      627.56      554.63     30.32 o
  -3   5  11     3864.27     3864.74     58.85 o
  -2   5  11     2517.78     2562.92     41.23 o
  -1   5  11        5.04        5.70      2.67 o
   0   5  11      434.88      426.87     11.13 o
   1   5  11      662.71      659.60     17.05 o
   2   5  11      416.04      430.97     22.13 o
   3   5  11      136.79      122.72      9.80 o
  -8   6  11      458.73      428.88     11.90 o
  -7   6  11      436.54      457.92     13.78 o
  -6   6  11      750.07      747.76     18.71 o
  -5   6  11       81.05       78.81     11.96 o
  -4   6  11      774.51      744.42     26.11 o
  -3   6  11     2246.74     2235.40     36.96 o
  -2   6  11     3352.78     3435.89     53.62 o
  -1   6  11      417.16      426.73     11.21 o
   0   6  11     1411.19     1413.63     25.93 o
   1   6  11      593.45      594.66     16.31 o
   2   6  11      705.68      696.85     18.59 o
  -8   7  11       56.80       56.90      5.79 o
  -7   7  11     1415.41     1373.55     29.98 o
  -5   7  11      430.63      411.25     17.97 o
  -4   7  11       21.00       16.60      3.43 o
  -3   7  11      240.65      232.30     11.15 o
  -2   7  11     2904.12     2872.95     46.20 o
  -1   7  11      292.00      295.74      8.15 o
   0   7  11      228.29      209.17      9.42 o
   1   7  11      771.64      763.69     31.11 o
   2   7  11      893.60      955.84     23.48 o
  -7   8  11      481.59      432.84     50.92 o
  -6   8  11     1558.44     1495.26     40.86 o
  -5   8  11      347.86      360.31     15.80 o
  -4   8  11       21.45       24.26      4.05 o
  -3   8  11       56.13       52.79      5.50 o
  -2   8  11      292.70      279.86     16.12 o
  -1   8  11     1597.37     1576.88     28.80 o
   0   8  11      473.75      482.01     16.67 o
  -6   9  11      496.02      477.85     19.46 o
  -5   9  11     1225.80     1233.30     35.80 o
  -4   9  11      210.75      217.40     12.27 o
  -3   9  11      578.49      570.36     16.72 o
  -2   9  11      763.95      785.14     20.71 o
  -1   9  11     1443.16     1388.07     55.44 o
   1 -10  12      448.47      449.68     17.99 o
   2 -10  12     1817.29     1768.69     37.18 o
  -2  -9  12      986.52      957.18     32.56 o
  -1  -9  12      771.76      762.13     24.65 o
   0  -9  12      363.49      327.36     20.14 o
   1  -9  12      115.47      126.28      9.44 o
   2  -9  12      662.97      694.51     18.80 o
   3  -9  12     1063.08     1142.73     26.63 o
   4  -9  12      478.07      510.23     13.26 o
  -3  -8  12       46.66       54.61      5.44 o
  -2  -8  12     1253.29     1252.93     27.05 o
  -1  -8  12      507.88      497.59     18.48 o
   0  -8  12      375.42      343.41     15.52 o
   1  -8  12      131.52      120.39      8.11 o
   2  -8  12      232.82      228.41      9.78 o
   3  -8  12     1286.30     1238.71     23.48 o
   4  -8  12      716.92      778.03     17.21 o
   5  -8  12      274.89      287.79     13.17 o
  -4  -7  12      746.50      777.10     19.55 o
  -3  -7  12      409.34      429.03     13.61 o
  -2  -7  12        2.92        2.68      5.16 o
  -1  -7  12      934.24      930.98     27.21 o
   0  -7  12      552.59      522.23     18.49 o
   1  -7  12       30.86       25.67      4.00 o
   2  -7  12      272.26      259.00     11.15 o
   3  -7  12      243.45      281.56      8.87 o
   4  -7  12     2674.24     2597.15     42.77 o
   5  -7  12      867.33      854.63     25.78 o
  -5  -6  12     1693.85     1684.60     31.14 o
  -4  -6  12     1808.87     1776.94     39.57 o
  -3  -6  12      893.97      939.29     25.64 o
  -2  -6  12      350.30      373.08     12.53 o
  -1  -6  12       88.15      100.92     24.46 o
   0  -6  12     1180.95     1167.16     25.77 o
   1  -6  12     1007.97     1034.15     19.58 o
   2  -6  12       37.22       45.86      4.01 o
   3  -6  12     1449.43     1407.90     25.59 o
   4  -6  12     1199.59     1172.42     26.49 o
   5  -6  12     1427.88     1427.43     37.06 o
   6  -6  12        0.00        4.89      4.07 o
  -6  -5  12       13.38        8.73      3.31 o
  -5  -5  12      752.05      722.37     23.05 o
  -4  -5  12     2396.30     2445.01     56.31 o
  -3  -5  12      724.87      746.76     17.89 o
  -2  -5  12      194.35      175.98      9.62 o
  -1  -5  12        9.44       18.23      4.23 o
   0  -5  12      969.50      942.31     17.98 o
   1  -5  12     1503.28     1485.18     35.01 o
   2  -5  12      128.74      144.40      7.85 o
   3  -5  12      729.20      695.29     16.43 o
   4  -5  12     1972.52     1932.87     46.53 o
   5  -5  12     1730.41     1808.05     44.90 o
   6  -5  12       64.02       55.13      6.89 o
  -6  -4  12        1.62        0.67      2.30 o
  -5  -4  12      749.01      774.05     18.96 o
  -4  -4  12     2632.99     2727.51     49.98 o
  -3  -4  12     1642.05     1650.55     45.69 o
  -2  -4  12       11.04        7.17      5.70 o
  -1  -4  12       79.09       76.80      7.47 o
   0  -4  12     1338.41     1282.41     22.70 o
   1  -4  12     2455.16     2408.25     38.49 o
   2  -4  12      127.71      123.26      5.99 o
   3  -4  12      746.77      733.69     18.34 o
   4  -4  12     1149.40     1141.97     30.82 o
   5  -4  12     1814.67     1774.24     44.14 o
   6  -4  12      417.15      416.11     17.05 o
  -7  -3  12     1375.71     1371.01     26.13 o
  -6  -3  12      450.95      464.57     13.28 o
  -5  -3  12      257.30      258.36      7.75 o
  -4  -3  12      604.97      625.84     15.50 o
  -3  -3  12     3238.53     3311.58     58.20 o
  -2  -3  12      349.91      332.27      9.53 o
  -1  -3  12        0.03        3.03      2.90 o
   0  -3  12      362.48      348.12      9.06 o
   1  -3  12     2172.88     2120.05     34.50 o
   2  -3  12     1844.79     1767.53     30.01 o
   3  -3  12        1.54        0.54      2.15 o
   4  -3  12      282.11      276.43     13.06 o
   5  -3  12     1388.44     1328.52     43.24 o
   6  -3  12     1040.97     1088.97     31.78 o
  -7  -2  12     1355.98     1399.00     26.28 o
  -6  -2  12     2663.72     2672.68     49.23 o
  -5  -2  12        1.25        0.00      1.75 o
  -4  -2  12      863.71      907.70     22.39 o
  -3  -2  12      403.69      419.22     17.14 o
  -2  -2  12     2416.58     2363.40     38.79 o
  -1  -2  12      205.47      188.84      6.38 o
   0  -2  12      660.46      653.87     13.65 o
   1  -2  12     1569.73     1545.09     26.63 o
   2  -2  12      859.10      822.77     19.45 o
   3  -2  12      561.84      527.40     30.25 o
   4  -2  12       78.50       64.26      6.79 o
   5  -2  12      160.81      182.48     10.95 o
   6  -2  12     1150.96     1170.62     33.68 o
  -7  -1  12     1133.12     1140.77     22.24 o
  -6  -1  12     1127.21     1130.72     24.09 o
  -5  -1  12     1474.21     1448.09     25.00 o
  -4  -1  12        0.29        0.00      1.27 o
  -3  -1  12     2964.96     3070.31     35.08 o
  -2  -1  12     2086.65     2070.98     33.16 o
  -1  -1  12      216.31      214.84      6.18 o
   0  -1  12      248.44      250.21      7.50 o
   1  -1  12      511.75      479.59     16.18 o
   2  -1  12     2599.07     2536.75     47.21 o
   3  -1  12     2580.06     2501.28     57.27 o
   4  -1  12      106.20      103.21      8.49 o
   5  -1  12      344.06      317.93     14.49 o
  -8   0  12        0.03        2.35      2.71 o
  -7   0  12      623.61      596.12     19.59 o
  -6   0  12      943.19      957.07     21.12 o
  -5   0  12     1677.42     1687.05     22.73 o
  -4   0  12       39.99       34.61      2.17 o
  -3   0  12      454.21      481.74      9.17 o
  -2   0  12     1289.19     1300.10     16.04 o
  -1   0  12     1460.15     1456.02     22.94 o
   0   0  12      295.09      327.63      8.11 o
   1   0  12     2442.90     2485.42     41.26 o
   2   0  12     2733.75     2640.66     59.31 o
   3   0  12     1134.56     1119.48     30.43 o
   4   0  12      111.58      101.48      8.74 o
   5   0  12      288.74      290.45     22.04 o
  -8   1  12       25.85       32.57      5.56 o
  -7   1  12      325.16      331.72     10.67 o
  -6   1  12      419.77      460.18      9.59 o
  -5   1  12     2745.33     2732.03     30.14 o
  -4   1  12      817.73      782.61     10.79 o
  -3   1  12      828.19      825.11     11.29 o
  -2   1  12     1257.13     1335.41     17.84 o
  -1   1  12      892.06      889.52     15.97 o
   0   1  12      336.16      337.63      9.39 o
   1   1  12     1476.59     1506.88     27.31 o
   2   1  12     3388.63     3300.46     72.85 o
   3   1  12     1861.52     1825.92     44.96 o
   4   1  12      738.96      761.33     24.38 o
   5   1  12       28.50       15.65      4.70 o
  -8   2  12      497.45      476.34     19.61 o
  -7   2  12        1.70        7.49      2.46 o
  -6   2  12      476.57      497.07      8.11 o
  -5   2  12     2664.17     2637.97     29.27 o
  -4   2  12     1229.09     1170.43     15.73 o
  -3   2  12       13.43       10.24      1.49 o
  -2   2  12     1642.60     1742.79     21.18 o
  -1   2  12     2848.96     2952.43     38.30 o
   0   2  12      983.12     1002.15     22.06 o
   1   2  12     1124.95     1159.85     46.77 o
   2   2  12      373.64      328.83     13.72 o
   3   2  12      640.23      614.58     20.65 o
   4   2  12     1966.00     1948.12     65.88 o
  -8   3  12       30.58       16.38      3.25 o
  -7   3  12      956.10      914.17     18.67 o
  -6   3  12       22.50       34.51      3.73 o
  -5   3  12     2186.14     2192.28     26.56 o
  -4   3  12     2966.01     2898.52     33.86 o
  -3   3  12       94.58      106.75      3.88 o
  -2   3  12      124.63      122.68      5.04 o
  -1   3  12     1507.77     1558.74     30.16 o
   0   3  12      520.33      535.45     14.43 o
   1   3  12      166.32      170.57     12.78 o
   2   3  12      297.10      290.97     13.33 o
   3   3  12       20.45       16.89      4.42 o
   4   3  12     1231.85     1124.23     32.53 o
  -8   4  12     3139.71     2930.49     48.06 o
  -7   4  12       15.30       27.32      3.41 o
  -6   4  12      195.79      193.99      8.09 o
  -5   4  12      515.98      546.06     11.11 o
  -4   4  12     2298.80     2263.30     32.76 o
  -3   4  12     1809.25     1818.40     30.87 o
  -2   4  12        3.71        5.47      2.15 o
  -1   4  12      973.76      990.33     19.52 o
   0   4  12      641.30      644.69     14.63 o
   1   4  12       74.22       85.96      8.20 o
   2   4  12      195.07      182.78     10.84 o
   3   4  12      321.56      305.91     22.31 o
  -8   5  12      672.19      707.82     16.33 o
  -7   5  12      876.32      849.26     18.01 o
  -6   5  12        0.25        0.00      1.81 o
  -5   5  12       27.90       22.45      3.06 o
  -4   5  12     1738.56     1729.80     30.42 o
  -3   5  12     1812.54     1813.43     44.90 o
  -2   5  12       59.20       70.06      4.91 o
  -1   5  12      282.23      290.32     11.31 o
   0   5  12      768.21      804.94     17.31 o
   1   5  12     2182.81     2133.32     41.98 o
   2   5  12       95.57      119.75      9.66 o
  -7   6  12      361.99      377.25     12.55 o
  -6   6  12       79.26       64.16      5.58 o
  -5   6  12        2.00        2.28      2.60 o
  -4   6  12     1088.26     1098.97     25.20 o
  -3   6  12     2128.83     2157.10     36.38 o
  -2   6  12      330.95      327.02      9.76 o
  -1   6  12      819.00      829.58     17.79 o
   0   6  12     1292.90     1340.38     25.29 o
   1   6  12      730.27      726.42     19.06 o
   2   6  12      451.49      436.18     26.68 o
  -7   7  12      173.83      162.53     11.55 o
  -6   7  12      636.15      675.94     35.43 o
  -5   7  12       46.13       50.95      5.54 o
  -4   7  12     1245.74     1231.08     27.93 o
  -3   7  12     1151.54     1163.00     26.56 o
  -2   7  12     1286.20     1297.55     24.64 o
  -1   7  12      395.99      408.56     16.19 o
   0   7  12     1600.70     1576.35     29.08 o
  -6   8  12      372.27      315.50     15.27 o
  -5   8  12      210.38      216.35     10.20 o
  -4   8  12       20.71       17.40      6.54 o
  -3   8  12     1289.03     1319.94     29.71 o
  -2   8  12      360.08      362.95     12.85 o
  -1   8  12      346.18      349.67     10.79 o
   0  -9  13        0.34        0.00      3.25 o
   1  -9  13     2299.73     2327.77     46.28 o
   2  -9  13     2644.98     2652.58     51.56 o
  -2  -8  13     1269.84     1301.57     36.14 o
  -1  -8  13      979.26      967.14     28.93 o
   0  -8  13        0.63        0.60      4.35 o
   1  -8  13     1200.44     1107.91     26.14 o
   2  -8  13     3036.67     2976.75     56.36 o
   3  -8  13     1042.21     1026.73     25.04 o
   4  -8  13       17.55       35.14      8.00 o
  -3  -7  13        0.93        0.00      3.12 o
  -2  -7  13     1186.55     1229.41     34.01 o
  -1  -7  13     1532.42     1486.60     39.10 o
   0  -7  13     1274.83     1256.35     28.20 o
   1  -7  13      140.27      127.91      8.15 o
   2  -7  13     2265.85     2218.01     43.89 o
   3  -7  13     1053.99     1075.63     24.60 o
   4  -7  13      146.75      145.56      7.42 o
  -4  -6  13      752.02      745.21     18.83 o
  -3  -6  13        2.61        7.43      6.52 o
  -2  -6  13     2072.82     2065.30     49.92 o
  -1  -6  13     1126.04     1094.79     38.54 o
   0  -6  13       22.55       28.27      4.15 o
   1  -6  13       90.43       85.09      6.67 o
   2  -6  13      169.53      182.53      7.65 o
   3  -6  13     2665.83     2610.50     42.89 o
   4  -6  13      801.08      836.49     23.81 o
   5  -6  13        6.71        7.68      3.91 o
  -5  -5  13     2827.35     2806.53     52.70 o
  -4  -5  13      114.11      123.43      7.12 o
  -3  -5  13       74.64       73.62      7.49 o
  -2  -5  13      629.61      583.86     32.44 o
  -1  -5  13     1671.73     1599.39     40.52 o
   0  -5  13       40.15       55.16      5.40 o
   1  -5  13     1086.17     1074.42     21.94 o
   2  -5  13      221.99      221.45      7.73 o
   3  -5  13     1638.68     1603.30     49.43 o
   4  -5  13     1376.02     1307.39     34.67 o
   5  -5  13      619.95      658.52     22.62 o
  -6  -4  13      336.52      340.22     10.64 o
  -5  -4  13      667.53      695.97     29.11 o
  -4  -4  13      765.18      775.27     22.76 o
  -3  -4  13       84.84       86.26     14.68 o
  -2  -4  13      286.58      280.81     12.31 o
  -1  -4  13     2959.83     2941.83     54.04 o
   0  -4  13     1396.03     1359.34     24.20 o
   1  -4  13       34.97       38.80      3.73 o
   2  -4  13        0.58        2.48      2.13 o
   3  -4  13      837.96      849.20     20.88 o
   4  -4  13      872.59      833.69     25.17 o
   5  -4  13      139.34      119.62     14.14 o
  -6  -3  13      169.02      195.41     11.96 o
  -5  -3  13      488.88      512.67     14.42 o
  -4  -3  13     1430.01     1407.97     28.83 o
  -3  -3  13     1256.28     1242.33     40.77 o
  -2  -3  13      143.98      133.22      8.71 o
  -1  -3  13     1050.94     1012.47     19.09 o
   0  -3  13     3006.63     3053.52     47.45 o
   1  -3  13     2447.33     2419.35     39.14 o
   2  -3  13       81.73       83.40      7.30 o
   3  -3  13      566.02      530.45     15.83 o
   4  -3  13      697.89      700.61     22.44 o
   5  -3  13     1381.52     1306.33     40.49 o
  -6  -2  13        5.15        6.22      2.23 o
  -5  -2  13      167.72      163.83      7.58 o
  -4  -2  13     1100.21     1062.78     22.89 o
  -3  -2  13     1950.12     1980.23     32.43 o
  -2  -2  13      863.85      864.22     16.90 o
  -1  -2  13      131.11      131.91      7.79 o
   0  -2  13      683.39      649.03     14.05 o
   1  -2  13     2259.48     2225.85     36.50 o
   2  -2  13       50.77       56.11      6.37 o
   3  -2  13       32.22       26.03      4.95 o
   4  -2  13      312.94      296.50     13.56 o
   5  -2  13     1129.07     1017.02     30.02 o
  -7  -1  13     1728.88     1683.39     33.97 o
  -6  -1  13      517.37      517.34     12.24 o
  -5  -1  13       69.27       66.33      4.32 o
  -4  -1  13      998.04      969.19     18.48 o
  -3  -1  13     2102.70     2015.14     41.14 o
  -2  -1  13      761.25      799.02     15.90 o
  -1  -1  13       14.18       14.72      2.48 o
   0  -1  13     1298.89     1329.98     23.84 o
   1  -1  13      141.91      141.50      7.43 o
   2  -1  13     1908.98     1882.02     37.37 o
   3  -1  13      364.15      347.01     14.34 o
   4  -1  13       13.24        8.30      5.43 o
   5  -1  13     2396.22     2436.86     59.01 o
  -7   0  13      968.46      920.43     21.23 o
  -6   0  13     1120.75     1094.20     20.56 o
  -5   0  13        1.57        8.61      2.36 o
  -4   0  13     1268.45     1215.06     16.26 o
  -3   0  13     1691.94     1656.83     24.96 o
  -2   0  13      538.24      558.95     12.50 o
  -1   0  13      128.78      125.49      6.83 o
   0   0  13      274.37      300.01     10.12 o
   1   0  13     1870.81     1890.57     37.17 o
   2   0  13      503.66      527.39     18.39 o
   3   0  13      515.73      490.29     18.00 o
   4   0  13       46.22       29.78      5.48 o
  -7   1  13      237.95      243.14     10.77 o
  -6   1  13     1498.85     1545.83     21.79 o
  -5   1  13        7.81       13.40      1.76 o
  -4   1  13      430.45      427.12      8.47 o
  -3   1  13     1992.78     1927.31     25.77 o
  -2   1  13     1099.79     1169.19     19.19 o
  -1   1  13     1154.19     1193.26     20.05 o
   0   1  13       36.08       38.35      4.28 o
   1   1  13       70.35       67.31      5.59 o
   2   1  13     1808.15     1814.31     44.72 o
   3   1  13      102.50       93.18      8.59 o
   4   1  13      187.55      175.07     11.17 o
  -7   2  13      482.11      475.55     13.41 o
  -6   2  13     1110.17     1184.65     15.40 o
  -5   2  13      850.40      906.64     12.45 o
  -4   2  13       22.54       24.68      2.23 o
  -3   2  13     2103.14     2087.32     27.87 o
  -2   2  13     1894.74     1897.27     28.20 o
  -1   2  13      400.89      432.80     12.77 o
   0   2  13      650.47      646.70     16.76 o
   1   2  13       70.93       74.86      7.43 o
   2   2  13     2094.92     2025.48     49.46 o
   3   2  13      874.28      851.10     26.50 o
  -7   3  13        0.98        3.56      2.34 o
  -6   3  13      902.35      908.38     14.81 o
  -5   3  13      809.52      900.71     13.31 o
  -4   3  13      973.51      969.50     13.93 o
  -3   3  13       67.33       79.78      4.44 o
  -2   3  13     2340.36     2321.41     33.82 o
  -1   3  13     2137.09     2151.67     40.84 o
   0   3  13     1046.67     1025.39     28.74 o
   1   3  13        0.39        0.16      3.12 o
   2   3  13      363.09      364.26     16.33 o
   3   3  13      757.56      781.06     25.08 o
  -7   4  13        9.55        6.08      2.50 o
  -6   4  13      454.64      470.88     10.63 o
  -5   4  13     1258.14     1286.46     23.66 o
  -4   4  13      310.00      345.65     11.64 o
  -3   4  13        7.55        4.61      2.20 o
  -2   4  13      455.41      461.81     13.62 o
  -1   4  13     1801.52     1852.86     36.95 o
   0   4  13     1600.28     1604.01     40.65 o
   1   4  13      502.98      520.77     18.93 o
   2   4  13      278.61      265.76     23.67 o
  -7   5  13       16.73       21.01      4.05 o
  -6   5  13       68.81       59.10      4.61 o
  -5   5  13     1075.08     1090.17     21.18 o
  -4   5  13     1871.37     1921.17     38.71 o
  -3   5  13       48.44       56.14      5.40 o
  -2   5  13       97.45       97.42      7.64 o
  -1   5  13      197.41      189.60      7.59 o
   0   5  13     3063.23     3087.74     70.07 o
   1   5  13      253.34      281.10     24.48 o
  -6   6  13        6.84        5.66      3.00 o
  -5   6  13     1523.00     1487.36     36.43 o
  -4   6  13     1064.05     1018.98    102.91 o
  -3   6  13      365.87      370.40     12.64 o
  -2   6  13      426.46      421.90     11.75 o
  -1   6  13      146.79      144.17      7.53 o
   0   6  13      441.85      448.32     17.44 o
  -5   7  13      385.96      400.54     13.86 o
  -4   7  13      960.45      911.06     22.96 o
  -3   7  13     1579.37     1654.17     64.32 o
  -2   7  13       90.80      101.02      8.55 o
  -1   7  13      923.77      912.13     19.70 o
   0  -8  14      335.88      349.55     13.04 o
   1  -8  14      169.87      180.25     13.40 o
  -2  -7  14     2234.00     2204.32     68.69 o
  -1  -7  14     1065.15     1050.36     49.01 o
   0  -7  14      295.37      306.37     11.79 o
   1  -7  14       12.42       18.92      4.07 o
   2  -7  14     1341.46     1302.09     29.74 o
   3  -7  14     1238.24     1225.57     24.09 o
  -3  -6  14     1558.58     1625.05     42.40 o
  -2  -6  14     1742.49     1765.54     44.97 o
  -1  -6  14     1029.95     1002.69     24.26 o
   0  -6  14       11.15        4.70      3.11 o
   1  -6  14        4.04       10.81      4.62 o
   2  -6  14      167.64      191.17      9.90 o
   3  -6  14     1679.27     1663.51     31.01 o
  -4  -5  14      105.47      101.36      9.03 o
  -3  -5  14      799.77      817.32     25.45 o
  -2  -5  14     2408.62     2443.86     47.44 o
  -1  -5  14      631.64      606.71     22.38 o
   0  -5  14      156.87      150.87     11.86 o
   1  -5  14       22.52       26.52      3.81 o
   2  -5  14      796.36      757.76     16.70 o
   3  -5  14     1223.07     1183.15     23.39 o
   4  -5  14      300.56      315.38     14.24 o
  -5  -4  14      662.64      660.78     25.07 o
  -4  -4  14      927.07      909.63     27.22 o
  -3  -4  14       70.42       66.85      7.30 o
  -2  -4  14     1050.94     1029.84     24.07 o
  -1  -4  14     1619.09     1600.24     33.44 o
   0  -4  14        7.31        8.17      2.51 o
   1  -4  14      103.24      105.21      5.95 o
   2  -4  14      668.42      667.97     15.34 o
   3  -4  14      889.18      885.99     22.05 o
   4  -4  14      899.79      823.41     31.66 o
  -5  -3  14     1102.01     1093.05     24.58 o
  -4  -3  14      635.02      642.23     21.20 o
  -3  -3  14      274.59      281.13     10.45 o
  -2  -3  14      402.74      399.44     15.95 o
  -1  -3  14     2849.93     2803.03     44.37 o
   0  -3  14     2079.19     2023.87     34.00 o
   1  -3  14      406.64      402.78     11.05 o
   2  -3  14      142.66      150.70      9.12 o
   3  -3  14     1695.56     1633.27     41.34 o
   4  -3  14     1238.48     1249.75     34.64 o
  -6  -2  14       67.31       57.53      5.50 o
  -5  -2  14      604.04      619.61     16.13 o
  -4  -2  14      263.88      298.59     10.85 o
  -3  -2  14     1336.73     1288.99     27.70 o
  -2  -2  14      183.40      163.82      6.33 o
  -1  -2  14      679.73      701.73     18.89 o
   0  -2  14     2217.09     2253.46     37.14 o
   1  -2  14     1212.66     1164.03     22.27 o
   2  -2  14       79.78       77.40      6.40 o
   3  -2  14      588.98      588.78     20.33 o
   4  -2  14     1488.93     1435.21     38.73 o
  -6  -1  14        0.00        0.27      2.39 o
  -5  -1  14      563.78      546.72     12.84 o
  -4  -1  14     1283.91     1328.81     28.32 o
  -3  -1  14     2003.24     1911.57     36.14 o
  -2  -1  14      374.33      348.90      9.70 o
  -1  -1  14      396.53      398.46     14.62 o
   0  -1  14      437.37      442.27     11.39 o
   1  -1  14      569.37      573.22     15.73 o
   2  -1  14      735.28      709.25     18.66 o
   3  -1  14     1582.27     1564.20     40.59 o
   4  -1  14     1771.93     1747.53     45.06 o
  -6   0  14      420.39      394.25     10.60 o
  -5   0  14      374.42      361.14      9.81 o
  -4   0  14      772.55      798.87     14.52 o
  -3   0  14     2279.52     2270.93     32.92 o
  -2   0  14      373.57      354.51      9.76 o
  -1   0  14       29.32       26.81      3.27 o
   0   0  14      431.05      467.36     22.61 o
   1   0  14     1899.09     1887.39     37.79 o
   2   0  14      527.36      492.80     18.00 o
   3   0  14      712.82      697.04     25.90 o
  -6   1  14       23.79       23.77      3.03 o
  -5   1  14       34.15       38.32      2.97 o
  -4   1  14      677.15      700.66     14.19 o
  -3   1  14     1471.44     1453.48     22.91 o
  -2   1  14     1618.32     1552.48     24.31 o
  -1   1  14       30.21       31.58      4.15 o
   0   1  14     1818.21     1871.44     37.25 o
   1   1  14     1621.04     1571.94     40.05 o
   2   1  14       18.44       20.76      4.79 o
   3   1  14      134.27      145.91     17.94 o
  -6   2  14      452.26      447.65      7.99 o
  -5   2  14        7.18        8.10      1.76 o
  -4   2  14      918.36      946.42     16.60 o
  -3   2  14      831.49      887.03     15.85 o
  -2   2  14     1880.47     1851.22     31.56 o
  -1   2  14      357.16      376.16     12.01 o
   0   2  14      353.54      356.49     20.16 o
   1   2  14     2110.63     2051.25     50.05 o
   2   2  14      346.86      358.06     15.56 o
  -6   3  14     1049.94     1050.56     18.40 o
  -5   3  14      453.23      449.17      8.54 o
  -4   3  14       56.30       62.50      4.29 o
  -3   3  14      868.11      874.73     20.90 o
  -2   3  14     1089.33     1111.00     25.02 o
  -1   3  14     1294.73     1296.72     34.38 o
   0   3  14       63.10       72.30      7.57 o
   1   3  14     1231.73     1208.06     33.53 o
   2   3  14      861.27      864.61     27.19 o
  -6   4  14     1067.51     1096.48     19.28 o
  -5   4  14      514.06      555.47     13.31 o
  -4   4  14        1.18        0.72      2.42 o
  -3   4  14       83.96       63.70      9.38 o
  -2   4  14     1434.21     1480.13     38.12 o
  -1   4  14      801.76      800.17     20.22 o
   0   4  14      266.64      263.85     13.01 o
   1   4  14        2.38        6.96      4.02 o
  -5   5  14      283.04      287.19     11.05 o
  -4   5  14      358.39      322.89     11.76 o
  -3   5  14        1.39        0.90      2.82 o
  -2   5  14      723.82      771.79     21.10 o
  -1   5  14     1535.38     1624.77     34.23 o
   0   5  14      871.30      849.39     40.11 o
  -4   6  14      191.47      179.32     11.50 o
  -3   6  14       11.91       13.69      3.69 o
  -2   6  14      149.64      149.12      8.97 o
  -1  -6  15        6.42       12.17      3.96 o
   0  -6  15      273.05      278.46     11.47 o
   1  -6  15      305.67      309.69     12.29 o
  -3  -5  15     1170.31     1208.24     81.43 o
  -2  -5  15      800.65      805.28     21.20 o
  -1  -5  15      332.43      304.67     11.82 o
   0  -5  15        6.99        9.35      3.55 o
   1  -5  15     1728.92     1656.23     29.87 o
   2  -5  15      669.58      667.50     15.81 o
  -3  -4  15      555.13      523.30     16.03 o
  -2  -4  15     1680.36     1666.13     35.12 o
  -1  -4  15      743.12      725.43     19.39 o
   0  -4  15       54.67       52.89      4.45 o
   1  -4  15      479.22      476.90     12.57 o
   2  -4  15     1382.93     1366.47     26.12 o
  -4  -3  15        8.35        5.18      3.23 o
  -3  -3  15      395.15      393.22     13.38 o
  -2  -3  15     2168.43     2076.14     41.44 o
  -1  -3  15     1912.77     1845.48     33.83 o
   0  -3  15      113.33      111.22      9.02 o
   1  -3  15      495.81      497.47     12.84 o
   2  -3  15      828.46      821.10     21.06 o
   3  -3  15      618.25      563.11     20.10 o
  -5  -2  15      761.96      688.84     18.67 o
  -4  -2  15      715.34      701.85     28.15 o
  -3  -2  15        0.12        3.71      2.73 o
  -2  -2  15     1180.95     1186.66     22.57 o
  -1  -2  15     2207.21     2191.61     36.63 o
   0  -2  15      482.26      492.30     13.44 o
   1  -2  15        2.97        5.51      5.40 o
   2  -2  15      115.85      106.29      7.75 o
   3  -2  15      986.88      945.03     28.38 o
  -5  -1  15       14.21       19.83      3.91 o
  -4  -1  15     1449.67     1417.89     38.31 o
  -3  -1  15      157.64      178.49      7.04 o
  -2  -1  15      630.88      632.93     14.37 o
  -1  -1  15     1964.69     1901.93     32.61 o
   0  -1  15      411.00      439.21     14.70 o
   1  -1  15      122.48      136.29     14.39 o
   2  -1  15      205.23      200.31     17.95 o
  -5   0  15      978.76      928.13     29.00 o
  -4   0  15     1251.05     1262.97     20.79 o
  -3   0  15      133.38      143.92      6.75 o
  -2   0  15        0.97        3.23      2.25 o
  -1   0  15      493.69      474.20     12.82 o
   0   0  15     1416.01     1421.52     30.49 o
   1   0  15     1364.99     1417.74     31.44 o
   2   0  15        5.44        4.58      3.52 o
  -5   1  15      473.96      536.28     12.81 o
  -4   1  15      708.68      740.33     14.22 o
  -3   1  15      682.41      725.82     14.08 o
  -2   1  15      375.09      382.16     11.55 o
  -1   1  15     1097.69     1085.02     35.38 o
   0   1  15     2449.26     2458.23     47.30 o
   1   1  15      388.74      403.39     16.34 o
   2   1  15       75.09       64.92     10.33 o
  -5   2  15      405.20      397.35     10.68 o
  -4   2  15      776.18      808.16     15.16 o
  -3   2  15      777.86      814.66     17.36 o
  -2   2  15      212.96      222.30      9.15 o
  -1   2  15      300.67      312.04     11.37 o
   0   2  15     2591.85     2575.14     70.96 o
   1   2  15     1328.43     1287.50     36.65 o
  -5   3  15        0.76        4.35      4.87 o
  -4   3  15      425.05      394.71     10.94 o
  -3   3  15     1638.75     1678.71     34.46 o
  -2   3  15     1210.28     1290.83     28.36 o
  -1   3  15      110.33      111.18     13.32 o
   0   3  15      746.26      769.93     24.82 o
  -4   4  15        5.76        6.15      3.16 o
  -3   4  15     1110.57     1112.68     25.54 o
  -2   4  15      731.07      749.50     19.60 o
  -1   4  15      825.06      823.44     41.47 o
  -1  -4  16      672.90      640.62     19.78 o
  -2  -3  16     1315.31     1342.14     30.29 o
  -1  -3  16       16.25       10.47      4.32 o
   0  -3  16        1.17        0.65      2.44 o
  -3  -2  16      336.23      316.93     12.03 o
  -2  -2  16     2148.60     2157.58     43.22 o
  -1  -2  16     2009.69     2005.62     34.67 o
   0  -2  16        0.28        1.14      2.33 o
   1  -2  16      641.78      634.97     17.86 o
  -3  -1  16       28.30       27.92      4.95 o
  -2  -1  16      490.30      502.61     18.71 o
  -1  -1  16     1704.16     1653.53     29.74 o
   0  -1  16      241.28      237.59      9.91 o
  -3   0  16        5.11        5.93      2.63 o
  -2   0  16      920.59      898.75     18.86 o
  -1   0  16      194.66      230.82      9.91 o
   0   0  16     1957.26     1911.44     38.89 o
  -3   1  16       16.67       15.07      3.15 o
  -2   1  16       44.21       64.50     12.59 o
  -1   1  16     1665.21     1722.28     40.66 o
  -2   2  16      384.07      412.41     16.43 o
 
